# Supplementary material for: Positivity rates of SAR-CoV-2 infection in orthodontic patients at the orthodontic clinic, University of Illinois Chicago
Source: PLoS One. 2022 Jun 23;17(6):e0270311. doi: 10.1371/journal.pone.0270311 (PMC9223323; doi:10.1371/journal.pone.0270311)
Supplement: S1 Table — (XLSX) [file pone.0270311.s001.xlsx]

## Sheet: Sheet1
Positivity rate
date	Cook County	City of Chicago	UIC Orthodontic Clinic	case
2021-06-14	0.9	0.9	0	0
2021-06-15	0.8	0.8	0	0
2021-06-16	0.9	0.7	0	0
2021-06-17	0.9	0.7	0	0
2021-06-18	0.8	0.7	0	0
2021-06-19	0.8	0.7	0	0
2021-06-20	0.8	0.7	0	0
2021-06-21	0.8	0.6	0	0
2021-06-22	0.8	0.6	0	0
2021-06-23	0.8	0.6	0	0
2021-06-24	0.7	0.6	0	0
2021-06-25	0.8	0.6	0	0
2021-06-26	0.8	0.6	0	0
2021-06-27	0.9	0.6	0	0
2021-06-28	0.9	0.6	0	0
2021-06-29	0.9	0.6	0	0
2021-06-30	1	0.7	0	0
2021-07-01	0.9	0.7	0	0
2021-07-02	1	0.7	0	0
2021-07-03	1	0.7	0	0
2021-07-04	1.1	0.8	0	0
2021-07-05	1.1	0.8	0	0
2021-07-06	1.2	0.9	0	0
2021-07-07	1.2	1	0	0
2021-07-08	1.6	1	0	0
2021-07-09	1.6	1.1	0	0
2021-07-10	1.7	1	0	0
2021-07-11	1.8	1.1	0	0
2021-07-12	1.9	1	0	0
2021-07-13	2.1	1	0	0
2021-07-14	2.3	1.1	0	0
2021-07-15	2.2	1.2	0	0
2021-07-16	2.3	1.2	0	0
2021-07-17	2.5	1.3	0	0
2021-07-18	2.67	1.3	0	0
2021-07-19	2.7	1.5	0	0
2021-07-20	2.8	1.7	0	0
2021-07-21	2.8	1.8	0	0
2021-07-22	3.1	1.9	0	0
2021-07-23	3.2	2	0	0
2021-07-24	3.4	2.1	0	0
2021-07-25	3.6	2.2	0	0
2021-07-26	3.7	2.3	0	0
2021-07-27	3.9	2.3	0	0
2021-07-28	4.2	2.4	0	0
2021-07-29	4.3	2.4	0	0
2021-07-30	4.5	2.6	7.1	1
2021-07-31	4.5	2.7	0	0
2021-08-01	4.5	2.8	0	0
2021-08-02	4.6	2.8	0	0
2021-08-03	4.8	2.9	0	0
2021-08-04	4.9	3.1	0	0
2021-08-05	5	3.2	0	0
2021-08-06	5	3.2	0	0
2021-08-07	5.2	3.2	0	0
2021-08-08	5.2	3.2	0	0
2021-08-09	5.2	3.2	0	0
2021-08-10	5.2	3.3	0	0
2021-08-11	5.5	3.4	0	0
2021-08-12	5.7	3.5	7.1	1
2021-08-13	5.6	3.6	0	0
2021-08-14	5.5	3.7	0	0
2021-08-15	5.5	3.7	0	0
2021-08-16	5.3	3.8	7.1	1
2021-08-17	5.3	3.9	0	0
2021-08-18	5.3	3.8	0	0
2021-08-19	5.2	3.7	0	0
2021-08-20	5.2	3.7	0	0
2021-08-21	5.2	3.6	0	0
2021-08-22	5.1	3.6	0	0
2021-08-23	5.2	3.6	0	0
2021-08-24	5.2	3.5	0	0
2021-08-25	5	3.6	0	0
2021-08-26	5	3.7	5.3	1
2021-08-27	4.9	3.7	5.6	1
2021-08-28	4.9	3.7	0	0
2021-08-29	4.9	3.9	0	0
2021-08-30	4.7	3.8	0	0
2021-08-31	4.6	3.7	0	0
2021-09-01	4.5	3.7	0	0
2021-09-02	4.5	3.5	0	0
2021-09-03	4.4	3.5	8.3	1
2021-09-04	4.5	3.5	0	0
2021-09-05	4.3	3.5	0	0
2021-09-06	4.2	3.6	0	0
2021-09-07	4.2	3.5	0	0
2021-09-08	4.2	3.5	0	0
2021-09-09	4.2	3.5	0	0
2021-09-10	4.1	3.3	0	0
2021-09-11	3.9	3.3	0	0
2021-09-12	3.8	3.2	0	0
2021-09-13	3.8	3.1	10	1
2021-09-14	3.6	3.1	0	0
2021-09-15	3.5	2.9	0	0
2021-09-16	3.3	2.9	0	0
2021-09-17	3.2	2.9	0	0
2021-09-18	3.1	2.9	10	1
2021-09-19	3.1	2.9	0	0
2021-09-20	2.9	2.8	0	0
2021-09-21	2.9	2.7	0	0
2021-09-22	2.8	2.6	0	0
2021-09-23	2.8	2.5	0	0
2021-09-24	2.7	2.4	6.7	1
2021-09-25	2.7	2.4	0	0
2021-09-26	2.7	2.3	0	0
2021-09-27	2.7	2.3	0	0
2021-09-28	2.7	2.2	0	0
2021-09-29	2.7	2.3	0	0
2021-09-30	2.7	2.2	0	0
2021-10-01	2.6	2.2	0	0
2021-10-02	2.6	2.2	0	0
2021-10-03	2.5	2.2	0	0
2021-10-04	2.5	2.1	0	0
2021-10-05	2.6	2.1	0	0
2021-10-06	2.5	2.1	0	0
2021-10-07	2.4	2	0	0
2021-10-08	2.5	2	0	0
2021-10-09	2.4	2	0	0
2021-10-10	2.4	2	0	0
2021-10-11	2.4	2	0	0
2021-10-12	2.3	2	0	0
2021-10-13	2.3	2	0	0
2021-10-14	2	2	0	0
2021-10-15	2.1	1.9	0	0
2021-10-16	2.2	1.9	0	0
2021-10-17	2.2	1.9	0	0
2021-10-18	2.2	1.8	0	0
2021-10-19	2.2	1.7	0	0
2021-10-20	2.3	1.6	0	0
2021-10-21	2.3	1.6	0	0
2021-10-22	2.4	1.6	0	0
2021-10-23	2.4	1.6	0	0
2021-10-24	2.4	1.6	0	0
2021-10-25	2.4	1.6	0	0
2021-10-26	2.5	1.6	0	0
2021-10-27	2.6	1.7	0	0
2021-10-28	2.7	1.7	0	0
2021-10-29	2.7	1.7	0	0
