# Supplementary material for: Positivity rates of SAR-CoV-2 infection in orthodontic patients at the orthodontic clinic, University of Illinois Chicago
Source: PLoS One. 2022 Jun 23;17(6):e0270311. doi: 10.1371/journal.pone.0270311 (PMC9223323; doi:10.1371/journal.pone.0270311)
Supplement: S2 Table — (XLSX) [file pone.0270311.s002.xlsx]

## Sheet: Sheet1
										PAGE
OP	Date	DOB	Sex	Race	(F°)	Symp	Hx of Cov	Vaccine	Consent	Compens	Barcode	RT-qPCR	Date
1	2021-06-14	2008-09-27	Male	White	95.3	None	N/A	No	Yes	Yes	1	Not Detected	2021-06-15
1	2021-06-15	1976-06-27	Female	White	97.3	None	N/A	Yes	Yes	Yes	2	Not Detected	2021-06-15
1	2021-06-16	2000-07-21	Female	White	97.1	None	N/A	Yes	Yes	Yes	3	Not Detected	2021-06-15
1	2021-06-17	1975-03-04	Male	White	96.8	None	N/A	Yes	Yes	Yes	4	Not Detected	2021-06-15
1	2021-06-18	2003-07-16	Female	White	97.7	None	N/A	Yes	Yes	Yes	5	Not Detected	2021-06-15
1	2021-06-19	2006-01-30	Male	White	97.8	None	N/A	No	Yes	Yes	6	Not Detected	2021-06-15
1	2021-06-20	1998-02-03	Female	White	97.7	None	N/A	Yes	Yes	Yes	7	Not Detected	2021-06-15
1	2021-06-21	2003-03-19	Male	African American	97.5	None	N/A	No	Yes	Yes	8	Not Detected	2021-06-15
1	2021-06-22	1998-12-14	Male	Asian	97.3	None	N/A	Yes	Yes	Yes	9	Not Detected	2021-06-15
1	2021-06-23	1992-12-19	Female	Asian	97.5	None	N/A	Yes	Yes	Yes	10	Not Detected	2021-06-15
1	2021-06-24	2005-04-09	Male	White	97.5	None	N/A	No	Yes	Yes	11	Not Detected	2021-06-15
1	2021-06-25	1999-04-13	Male	White	97.1	None	N/A	Yes	Yes	Yes	12	Not Detected	2021-06-15
1	2021-06-26	2009-03-19	Female	White	97.5	None	N/A	Yes	Yes	Yes	13	Not Detected	2021-06-15
1	2021-06-27	1994-02-08	Female	White	97.8	None	N/A	Yes	Yes	Yes	14	Not Detected	2021-06-15
1	2021-06-28	1994-11-19	Female	White	97.5	None	N/A	Yes	Yes	Yes	15	Not Detected	2021-06-15
1	2021-06-29	2004-11-12	Female	White	97.7	None	N/A	Yes	Yes	Yes	16	Not Detected	2021-06-15
1	2021-06-30	1986-02-03	Male	White	97.5	None	N/A	No	Yes	Yes	17	Not Detected	2021-06-15
1	2021-07-01	1970-10-26	Female	White	97.1	None	N/A	Yes	Yes	Yes	18	Not Detected	2021-06-15
1	2021-07-02	2008-04-15	Male	African American	97.3	None	N/A	No	Yes	Yes	19	Not Detected	2021-06-15
1	2021-07-03	1953-04-20	Male	White	97.3	None	N/A	Yes	Yes	Yes	20	Not Detected	2021-06-15
2	2021-06-15	2007-11-28	Female	White	97.7	None	N/A	No	Yes	Yes	21	Not Detected	2021-06-16
2	2021-06-15	2008-11-19	Male	African American	97.5	None	N/A	No	Yes	Yes	22	Not Detected	2021-06-16
2	2021-06-15	2006-06-23	Female	White	97.8	None	N/A	Yes	Yes	Yes	23	Not Detected	2021-06-16
2	2021-06-15	2003-12-17	Female	White	97.7	None	N/A	Yes	Yes	Yes	24	Not Detected	2021-06-16
2	2021-06-15	2007-10-31	Male	White	97.8	None	N/A	No	Yes	Yes	25	Not Detected	2021-06-16
2	2021-06-25	2009-07-06	Female	White	97.3	None	N/A	No	Yes	Yes	26	Not Detected	2021-06-16
2	2021-06-15	2001-06-05	Female	White	97.8	None	N/A	Yes	Yes	Yes	27	Not Detected	2021-06-16
2	2021-06-25	2001-09-15	Female	White	97.5	None	N/A	Yes	Yes	Yes	28	Not Detected	2021-06-16
2	2021-06-25	1997-09-26	Female	White	97.8	None	N/A	Yes	Yes	Yes	29	Not Detected	2021-06-16
2	2021-06-25	2008-12-03	Male	African American	97.7	None	N/A	Yes	Yes	Yes	30	Not Detected	2021-06-16
2	2021-06-25	2004-03-04	Male	White	97.3	None	N/A	Yes	Yes	Yes	31	Not Detected	2021-06-16
2	2021-06-25	2010-04-21	Female	African American	97.5	None	N/A	No	Yes	Yes	32	Not Detected	2021-06-16
2	2021-06-25	1985-03-14	Female	White	97.8	None	N/A	Yes	Yes	Yes	33	Not Detected	2021-06-16
2	2021-06-25	2001-09-27	Male	White	97.1	None	N/A	Yes	Yes	Yes	34	Not Detected	2021-06-16
2	2021-06-25	2008-04-22	Female	African American	97.5	None	N/A	No	Yes	Yes	35	Not Detected	2021-06-16
2	2021-06-25	2006-12-30	Female	African American	97.7	None	N/A	No	Yes	Yes	36	Not Detected	2021-06-16
2	2021-06-25	2000-10-28	Female	Asian	97.7	None	N/A	Yes	Yes	Yes	37	Not Detected	2021-06-16
1	2021-06-16	1951-06-11	Female	White	97.3	None	No	Yes	Yes	Yes	39	not detected	2021-06-17
1	2021-06-16	1980-12-29	Female	White	97.7	None	No	No	Yes	Yes	40	not detected	2021-06-17
1	2021-06-16	1994-04-10	Female	African American	97.5	None	No	Yes	Yes	Yes	41	not detected	2021-06-17
1	2021-06-16	2009-11-07	Male	White	97.7	None	Yes	No	Yes	Yes	42	not detected	2021-06-17
1	2021-06-16	2004-08-18	Male	White	97.5	None	No	Yes	Yes	Yes	43	not detected	2021-06-17
1	2021-06-16	2009-11-27	Female	White	97.5	None	No	No	Yes	Yes	44	not detected	2021-06-17
1	2021-06-16	2008-07-03	Female	Asian/White	97.5	None	No	No	Yes	Yes	45	not detected	2021-06-17
1	2021-06-16	2007-10-17	Female	White	97.5	None	No	No	Yes	Yes	46	not detected	2021-06-17
1	2021-06-16	2006-01-30	Female	african American	96.2	None	No	Yes	Yes	Yes	47	not detected	2021-06-17
1	2021-06-16	1994-10-18	Male	white	97.7	None	No	Yes	Yes	Yes	48	not detected	2021-06-17
1	2021-06-16	1991-08-27	Female	african American	97.3	None	Yes	Yes	Yes	Yes	49	not detected	2021-06-17
1	2021-06-16	1983-05-21	Female	White	97.9	None	Yes	No	Yes	Yes	50	not detected	2021-06-17
1	1900-06-16	2006-10-26	Female	African American	96.8	None	No	Yes	Yes	Yes	51	not detected	2021-06-17
1	2021-06-16	2006-02-13	Male	White	6.3	None	No	No	Yes	Yes	52	not detected	2021-06-17
1	2021-06-16	2009-04-17	Male	White	97.7	None	No	No	Yes	Yes	53	not detected	2021-06-17
1	2021-06-16	1994-09-10	Female	White	97.3	None	Yes	Yes	Yes	Yes	54	not detected	2021-06-17
1	2021-06-16	2005-09-07	Male	White	97.3	None	No	Yes	Yes	Yes	55	not detected	2021-06-17
1	2021-06-16	2000-01-31	Male	White	97.7	None	Yes	Yes	Yes	Yes	56	not detected	2021-06-17
1	2021-06-16	2008-04-03	Male	White	97.7	None	No	No	Yes	Yes	57	not detected	2021-06-17
1	2021-06-16	2002-04-06	Male	White	97.5	None	Yes	No	Yes	Yes	58	not detected	2021-06-17
1	2021-06-16	2005-04-30	Female	White	97.8	None	No	Yes	Yes	Yes	59	not detected	2021-06-17
1	2021-06-16	2006-04-24	Male	White	97.8	None	No	Yes	Yes	Yes	60	not detected	2021-06-17
1	2021-06-16	2005-11-11	Female	White	97.8	None	No	Yes	Yes	Yes	61	not detected	2021-06-17
1	2021-06-16	2008-03-06	Female	White	97.5	None	No	Yes	Yes	Yes	62	not detected	2021-06-17
1	2021-06-16	1962-05-14	Female	African American	96.4	None	No	No	Yes	Yes	63	not detected	2021-06-17
1	2021-06-16	1997-01-10	Male	White	96.4	None	Yes	Yes	Yes	Yes	64	not detected	2021-06-17
1	2021-06-16	2006-04-12	Male	White	97.8	None	No	No	Yes	Yes	65	not detected	2021-06-17
1	2021-06-16	1982-10-18	Female	White	97.5	None	Yes	No	Yes	Yes	66	not detected	2021-06-17
1	2021-06-16	2007-05-22	Female	White	97.7	None	Yes	No	Yes	Yes	67	not detected	2021-06-17
1	2021-06-16	2001-05-22	Male	White	97.3	None	No	Yes	Yes	Yes	68	not detected	2021-06-17
1	2021-06-16	1979-10-01	Female	White	97.6	None	No	No	Yes	Yes	69	not detected	2021-06-17
2	2021-06-17	1997-07-24	Male	White	96.4	None	No	Yes	Yes	Yes	70	Not Detected	2021-06-18
2	2021-06-17	1975-03-01	Male	White	97.5	None	No	Yes	Yes	Yes	71	Not Detected	2021-06-18
2	2021-06-17	1972-10-24	Female	White	97.8	None	No	No	Yes	Yes	72	Not Detected	2021-06-18
2	2021-06-17	1997-09-26	Female	Asian	97.7	None	No	Yes	Yes	Yes	73	Not Detected	2021-06-18
2	2021-06-17	1977-08-23	Male	White	97.8	None	No	Yes	Yes	Yes	74	Not Detected	2021-06-18
2	2021-06-17	2010-04-06	Female	African American	97.8	None	No	No	Yes	Yes	75	Not Detected	2021-06-18
2	2021-06-17	1986-06-13	Female	African American	97.7	None	No	No	Yes	Yes	76	Not Detected	2021-06-18
2	2021-06-17	1998-02-18	Male	Indian	97.1	None	No	Yes	Yes	Yes	77	Not Detected	2021-06-18
2	2021-06-17	2009-01-16	Female	White	97.5	None	No	No	Yes	Yes	78	Not Detected	2021-06-18
2	2021-06-17	1971-06-03	Female	White	97.1	None	No	No	Yes	Yes	79	Not Detected	2021-06-18
2	2021-06-17	2008-09-26	Female	White	97.8	None	No	No	Yes	Yes	80	Not Detected	2021-06-18
2	2021-06-17	1967-03-22	Female	White	97.7	None	No	Yes	Yes	Yes	81	Not Detected	2021-06-18
2	2021-06-17	1979-07-03	Male	White	97.8	None	No	Yes	Yes	Yes	82	Not Detected	2021-06-18
2	2021-06-17	1984-02-04	Female	White	97.7	None	No	Yes	Yes	Yes	83	Not Detected	2021-06-18
2	2021-06-17	1999-05-24	Female	White	98.8	None	No	Yes	Yes	Yes	84	Not Detected	2021-06-18
2	2021-06-17	1969-05-10	Female	White	96.6	None	No	Yes	Yes	Yes	85	Not Detected	2021-06-18
2	2021-06-17	1969-08-06	Male	White	97.7	None	No	Yes	Yes	Yes	86	Not Detected	2021-06-18
2	2021-06-17	1983-07-02	Female	White	97.8	None	No	Yes	Yes	Yes	87	Not Detected	2021-06-18
2	2021-06-17	1999-01-15	Female	White	97.8	None	Yes	No	Yes	Yes	88	Not Detected	2021-06-18
2	2021-06-17	2000-06-23	Female	White	97.8	None	No	Yes	Yes	Yes	89	Not Detected	2021-06-18
2	2021-06-17	2000-04-13	Female	African American	97.7	None	No	No	Yes	Yes	90	Not Detected	2021-06-18
2	2021-06-17	2006-12-18	Male	White	97.5	None	No	Yes	Yes	Yes	91	Not Detected	2021-06-18
2	2021-06-17	1965-12-22	Female	White	97.5	None	No	Yes	Yes	Yes	92	Not Detected	2021-06-18
2	2021-06-17	2004-05-11	Male	White	97.5	None	No	Yes	Yes	Yes	93	Not Detected	2021-06-18
2	2021-06-17	1990-12-26	Male	White	97.3	None	Yes	Yes	Yes	Yes	94	Not Detected	2021-06-18
2	2021-06-17	1994-04-19	Female	White	97.8	None	No	Yes	Yes	Yes	95	Not Detected	2021-06-18
2	2021-06-17	2009-01-10	Female	White	97.7	None	Yes	Yes	Yes	Yes	96	Not Detected	2021-06-18
2	2021-06-17	1979-02-18	Female	White	97.3	None	Yes	Yes	Yes	Yes	97	Not Detected	2021-06-18
1	2021-06-18	1968-12-01	Female	White	97.7	None	No	Yes	Yes	Yes	98	Not Detected	2021-06-21
1	2021-06-18	1996-02-18	Male	White	97.7	None	No	Yes	Yes	Yes	99	Not Detected	2021-06-21
1	2021-06-18	1968-10-02	Female	White	97.8	None	No	Yes	Yes	Yes	100	Not Detected	2021-06-21
1	2021-06-18	1975-01-24	Female	White	97.1	None	No	Yes	Yes	Yes	101	Not Detected	2021-06-21
1	2021-06-18	2006-07-25	Female	White	97.7	None	No	No	Yes	Yes	102	Not Detected	2021-06-21
1	2021-06-18	1974-09-14	Female	White	97.8	None	No	No	Yes	Yes	103	Not Detected	2021-06-21
1	2021-06-18	1988-07-30	Female	White	97.7	None	No	No	Yes	Yes	104	Not Detected	2021-06-21
1	2021-06-18	1998-02-18	Male	Indian	97.8	None	Yes	No	Yes	Yes	105	Not Detected	2021-06-21
1	2021-06-18	2003-06-19	Female	White	97.5	None	No	Yes	Yes	Yes	106	Not Detected	2021-06-21
1	2021-06-18	1970-08-18	Female	White	97.5	None	No	Yes	Yes	Yes	107	Not Detected	2021-06-21
1	2021-06-18	1963-04-18	Female	White	97.5	None	Yes	No	Yes	Yes	108	Not Detected	2021-06-21
1	2021-06-18	2009-02-20	Male	Asian/White	97.5	None	No	No	Yes	Yes	109	Not Detected	2021-06-21
1	2021-06-18	1979-01-03	Female	White	97.3	None	No	Yes	Yes	Yes	110	Not Detected	2021-06-21
1	2021-06-18	2000-11-01	Female	Asian	96.8	None	No	Yes	Yes	Yes	111	Not Detected	2021-06-21
1	2021-06-18	2002-12-15	Male	White	97.5	None	No	No	Yes	Yes	112	Not Detected	2021-06-21
1	2021-06-18	2004-03-22	Female	White	97.7	None	No	No	Yes	Yes	113	Not Detected	2021-06-21
1	2021-06-18	1977-11-20	Female	African American	97.3	None	No	Yes	Yes	Yes	114	Not Detected	2021-06-21
1	2021-06-18	1981-05-22	Female	African American	97.3	None	No	No	Yes	Yes	115	Not Detected	2021-06-21
1	2021-06-18	1982-01-08	Male	White	97.3	None	No	No	Yes	Yes	116	Not Detected	2021-06-21
1	2021-06-18	1968-12-13	Female	White	97.3	None	Yes	Yes	Yes	Yes	117	Not Detected	2021-06-21
1	2021-06-18	1991-01-17	Female	White	97.7	None	Yes	Yes	Yes	Yes	118	Not Detected	2021-06-21
1	2021-06-18	2008-04-28	Female	White	97.8	None	No	No	Yes	Yes	119	Not Detected	2021-06-21
1	2021-06-18	1964-10-16	Female	White	97.1	None	Yes	Yes	Yes	Yes	120	Not Detected	2021-06-21
1	2021-06-18	2008-12-19	Male	Asian	98	None	No	Yes	Yes	Yes	121	Not Detected	2021-06-21
1	2021-06-18	2004-12-21	Female	African American	97.8	None	No	No	Yes	Yes	122	Not Detected	2021-06-21
1	2021-06-18	2006-04-17	Female	African American	98.7	None	No	No	Yes	Yes	123	Not Detected	2021-06-21
1	2021-06-18	1987-12-04	Female	African American	97.5	None	No	No	Yes	Yes	124	Not Detected	2021-06-21
2	2021-06-21	2011-10-17	Male	White	97.8	None	No	No	Yes	Yes	125	Not Detected	2021-06-22
2	2021-06-21	2006-03-14	Female	White	97.8	None	No	No	Yes	Yes	126	Not Detected	2021-06-22
2	2021-06-21	1999-02-21	Male	African American	97.8	None	No	Yes	Yes	Yes	127	Not Detected	2021-06-22
2	2021-06-21	2001-09-11	Male	White	97.7	None	No	No	Yes	Yes	128	Not Detected	2021-06-22
2	2021-06-21	2002-11-15	Female	White	97.8	None	Yes	Yes	Yes	Yes	129	Not Detected	2021-06-22
2	2021-06-21	1982-04-07	Male	African American	97.5	None	No	No	Yes	Yes	130	Not Detected	2021-06-22
2	2021-06-21	2006-10-26	Male	White	96.3	None	No	Yes	Yes	Yes	131	Not Detected	2021-06-22
2	2021-06-21	1993-07-27	Female	Asian	97.3	None	No	Yes	Yes	Yes	132	Not Detected	2021-06-22
2	2021-06-21	1995-11-05	Female	White/African American	97.5	None	No	Yes	Yes	Yes	133	Not Detected	2021-06-22
2	2021-06-21	2001-08-30	Female	White	97.8	None	No	Yes	Yes	Yes	134	Not Detected	2021-06-22
2	2021-06-21	2002-06-15	Male	White	97.8	None	Yes	No	Yes	Yes	135	Not Detected	2021-06-22
2	2021-06-21	1990-08-09	Female	White	97.5	None	No	No	Yes	Yes	136	Not Detected	2021-06-22
2	2021-06-21	2006-03-14	Male	African American	97.3	None	No	No	Yes	Yes	137	Not Detected	2021-06-22
2	2021-06-21	2005-12-23	Female	White	97.8	None	No	No	Yes	Yes	138	Not Detected	2021-06-22
2	2021-06-21	1951-10-08	Male	African American	96.8	None	No	Yes	Yes	Yes	139	Not Detected	2021-06-22
2	2021-06-21	2004-04-15	Female	White	97.7	None	No	Yes	Yes	Yes	140	Not Detected	2021-06-22
2	2021-06-21	2005-10-28	Male	White	97.7	None	No	Yes	Yes	Yes	141	Not Detected	2021-06-22
2	2021-06-21	1994-11-19	Male	African American	97.8	None	No	Yes	Yes	Yes	142	Not Detected	2021-06-22
2	6126/2021	2007-05-25	Male	White	98	None	No	No	Yes	Yes	143	Not Detected	2021-06-22
2	2021-06-21	2003-04-11	Female	White	97.5	None	No	Yes	Yes	Yes	144	Not Detected	2021-06-22
2	2021-06-21	2005-03-27	Female	White	97.5	None	No	Yes	Yes	Yes	145	Not Detected	2021-06-22
2	2021-06-21	2006-10-10	Male	Asian	97.5	None	No	Yes	Yes	Yes	146	Not Detected	2021-06-22
2	2021-06-21	2002-07-15	Female	Asian	97.5	None	No	Yes	Yes	Yes	147	Not Detected	2021-06-22
2	2021-06-21	2005-11-23	Male	White	97.5	None	Yes	No	Yes	Yes	148	Not Detected	2021-06-22
2	2021-06-22	1982-10-25	Female	African American	97.7	None	No	Yes	Yes	Yes	149	not detected	2021-06-23
2	2021-06-22	2003-04-09	Female	White	97.5	None	No	No	Yes	Yes	150	not detected	2021-06-23
2	2021-06-22	2005-05-27	Female	White	97.5	None	No	Yes	Yes	Yes	151	not detected	2021-06-23
2	2021-06-22	2007-05-04	Male	White	96.9	None	No	Yes	Yes	Yes	152	not detected	2021-06-23
2	2021-06-22	2007-05-15	Male	Asian	97.5	None	No	Yes	Yes	Yes	153	not detected	2021-06-23
2	2021-06-22	1997-01-28	Female	White	97.5	None	No	Yes	Yes	Yes	154	not detected	2021-06-23
2	2021-06-22	1998-06-17	Female	White	97.8	None	No	No	Yes	Yes	155	not detected	2021-06-23
2	2021-06-22	2007-07-25	Female	African American	97.7	None	No	No	Yes	Yes	156	not detected	2021-06-23
2	2021-06-22	1992-01-20	Female	White	97.8	None	No	Yes	Yes	Yes	157	not detected	2021-06-23
2	2021-06-22	1998-08-16	Male	White	98	None	No	Yes	Yes	Yes	158	not detected	2021-06-23
2	2021-06-22	2002-07-27	Male	White	97.7	None	No	Yes	Yes	Yes	159	not detected	2021-06-23
2	2021-06-22	2006-11-23	Female	White	97.8	None	No	Yes	Yes	Yes	160	not detected	2021-06-23
2	2021-06-22	2003-04-22	Female	African American	97.5	None	No	No	Yes	Yes	161	not detected	2021-06-23
2	2021-06-22	2005-05-20	Male	White	98	None	No	Yes	Yes	Yes	162	not detected	2021-06-23
2	2021-06-22	2000-12-08	Female	African American	97.8	None	No	No	Yes	Yes	163	not detected	2021-06-23
2	2021-06-22	2008-09-17	Female	African American	97.8	None	Yes	No	Yes	Yes	164	not detected	2021-06-23
2	2021-06-22	2001-11-17	Female	White	97.7	None	No	Yes	Yes	Yes	165	not detected	2021-06-23
2	2021-06-22	2009-03-11	Female	White	97.8	None	No	Yes	Yes	Yes	166	not detected	2021-06-23
2	2021-06-22	2003-01-23	Female	African American	97.7	None	No	No	Yes	Yes	167	not detected	2021-06-23
2	2021-06-22	2005-05-10	Female	African American	97.1	None	No	No	Yes	Yes	168	not detected	2021-06-23
2	2021-06-22	2013-05-02	Male	Asian	97.7	None	No	No	Yes	Yes	169	not detected	2021-06-23
2	2021-06-22	2009-01-23	Female	White	98.6	None	No	No	Yes	Yes	170	not detected	2021-06-23
1	2021-06-23	2006-01-01	Female	Asian	97.7	None	No	Yes	Yes	Yes	171	Not Detected	2021-06-24
1	2021-06-23	1982-12-06	Male	White	97.7	None	No	Yes	Yes	Yes	172	Not Detected	2021-06-24
1	2021-06-23	2010-06-13	Male	White	97.7	None	No	No	Yes	Yes	173	Not Detected	2021-06-24
1	2021-06-23	2002-09-05	Male	White	96.9	None	No	No	Yes	Yes	174	Not Detected	2021-06-24
1	2021-06-23	2008-01-06	Female	White	97.3	None	No	Yes	Yes	Yes	175	Not Detected	2021-06-24
1	2021-06-23	2005-06-15	Male	White	97.5	None	Yes	Yes	Yes	Yes	176	Not Detected	2021-06-24
1	2021-06-23	2008-10-08	Male	White	97.5	None	No	No	Yes	Yes	177	Not Detected	2021-06-24
1	2021-06-23	2010-01-13	Male	African American	97.1	None	No	No	Yes	Yes	178	Not Detected	2021-06-24
1	2021-06-23	2001-03-06	Female	White	97.8	None	No	Yes	Yes	Yes	179	Not Detected	2021-06-24
1	2021-06-23	1998-05-01	Male	White	96.9	None	Yes	Yes	Yes	Yes	180	Not Detected	2021-06-24
1	2021-06-23	2002-09-25	Male	White	97.3	None	No	Yes	Yes	Yes	181	Not Detected	2021-06-24
1	2021-06-23	2005-05-19	Male	White	97.5	None	No	Yes	Yes	Yes	182	Not Detected	2021-06-24
1	2021-06-23	1989-05-19	Male	White	97.7	None	Yes	Yes	Yes	Yes	183	Not Detected	2021-06-24
1	2021-06-23	2006-01-20	Female	Asian	97.7	None	No	Yes	Yes	Yes	184	Not Detected	2021-06-24
1	2021-06-23	1989-05-21	Female	White	97.5	None	Yes	Yes	Yes	Yes	185	Not Detected	2021-06-24
1	2021-06-23	1967-01-20	Female	White	97.5	None	No	Yes	Yes	Yes	186	Not Detected	2021-06-24
1	2021-06-23	1955-08-01	Female	African American	97.5	None	No	Yes	Yes	Yes	187	Not Detected	2021-06-24
1	2021-06-23	1990-07-21	Female	White	97.5	None	No	Yes	Yes	Yes	188	Not Detected	2021-06-24
1	2021-06-23	1984-11-23	Female	White	97.5	None	No	Yes	Yes	Yes	189	Not Detected	2021-06-24
1	2021-06-23	2006-03-25	Female	White	97.5	None	No	Yes	Yes	Yes	190	Not Detected	2021-06-24
1	2021-06-23	2005-02-26	Female	White	97.5	None	No	No	Yes	Yes	191	Not Detected	2021-06-24
1	2021-06-23	2010-06-26	Male	White	97.5	None	No	No	Yes	Yes	192	Not Detected	2021-06-24
1	2021-06-23	2009-08-18	Female	White	97.3	None	No	No	Yes	Yes	193	Not Detected	2021-06-24
1	2021-06-23	2009-06-28	Female	White	97.8	None	No	No	Yes	Yes	194	Not Detected	2021-06-24
1	2021-06-23	2005-11-25	Female	White	97.8	None	No	No	Yes	Yes	195	Not Detected	2021-06-24
1	2021-06-23	2005-08-21	Female	White	98	None	No	Yes	Yes	Yes	196	Not Detected	2021-06-24
1	2021-06-23	2005-03-19	Male	White	97.8	None	No	Yes	Yes	Yes	197	Not Detected	2021-06-24
1	2021-06-23	2005-11-01	Male	Asian	97.8	None	No	No	Yes	Yes	198	Not Detected	2021-06-24
1	2021-06-23	2001-07-21	Female	White	98	None	No	No	Yes	Yes	199	Not Detected	2021-06-24
1	2021-06-23	2005-05-15	Male	White	97.1	None	No	No	Yes	Yes	200	Not Detected	2021-06-24
1	2021-06-23	2009-10-04	Female	White	97.3	None	No	No	Yes	Yes	201	Not Detected	2021-06-24
2	2021-06-24	2006-05-26	Female	White	97.7	None	No	No	Yes	Yes	202	Not Detected	2021-06-25
2	2021-06-24	2003-09-08	Female	White	97.8	None	No	No	Yes	Yes	203	Not Detected	2021-06-25
2	2021-06-24	2011-10-24	Male	White	97.7	None	No	No	Yes	Yes	204	Not Detected	2021-06-25
2	2021-06-24	1998-09-13	Female	White	98	None	No	Yes	Yes	Yes	205	Not Detected	2021-06-25
2	2021-06-24	2003-04-26	Female	White	97.7	None	No	Yes	Yes	Yes	206	Not Detected	2021-06-25
2	2021-06-24	2015-06-09	Male	White	97.8	None	No	No	Yes	Yes	207	Not Detected	2021-06-25
2	2021-06-24	2009-03-05	Female	White	97.7	None	No	No	Yes	Yes	208	Not Detected	2021-06-25
2	2021-06-24	2001-09-10	Male	African American	97.5	None	No	No	Yes	Yes	209	Not Detected	2021-06-25
2	2021-06-24	1962-05-28	Female	African American	97.1	None	No	Yes	Yes	Yes	210	Not Detected	2021-06-25
2	2021-06-24	2004-11-27	Male	White	98	None	Yes	No	Yes	Yes	211	Not Detected	2021-06-25
2	2021-06-24	1997-06-09	Female	Asian	97.5	None	Yes	Yes	Yes	Yes	212	Not Detected	2021-06-25
2	2021-06-24	1978-07-23	Male	African American	96.7	None	No	No	Yes	Yes	213	Not Detected	2021-06-25
2	2021-06-24	1980-01-03	Female	White	97.3	None	No	No	Yes	Yes	214	Not Detected	2021-06-25
2	2021-06-24	1980-09-05	Female	White	97.8	None	Yes	No	Yes	Yes	215	Not Detected	2021-06-25
2	2021-06-24	1988-05-31	Female	White	97.8	None	No	Yes	Yes	Yes	216	Not Detected	2021-06-25
2	2021-06-24	2007-01-27	Male	African American	97.5	None	No	No	Yes	Yes	217	Not Detected	2021-06-25
2	2021-06-24	2005-08-18	Female	African American	97.7	None	No	No	Yes	Yes	218	Not Detected	2021-06-25
2	2021-06-24	2005-02-03	Male	White	97.7	None	No	Yes	Yes	Yes	219	Not Detected	2021-06-25
2	2021-06-24	1998-11-10	Male	White	97.8	None	Yes	Yes	Yes	Yes	220	Not Detected	2021-06-25
2	2021-06-24	2009-04-10	Male	White	97.3	None	No	No	Yes	Yes	221	Not Detected	2021-06-25
2	2021-06-24	2008-09-10	Female	White	97.5	None	No	No	Yes	Yes	222	Not Detected	2021-06-25
2	2021-06-24	2006-09-26	Male	White	97.7	None	No	Yes	Yes	Yes	223	Not Detected	2021-06-25
2	2021-06-24	2003-06-13	Male	White	97.8	None	Yes	Yes	Yes	Yes	224	Not Detected	2021-06-25
2	2021-06-24	1976-01-23	Female	African American	97.1	None	No	No	Yes	Yes	225	Not Detected	2021-06-25
2	2021-06-24	2010-05-15	Female	White	97.1	None	No	No	Yes	Yes	226	Not Detected	2021-06-25
1	2021-06-25	2002-11-13	Female	Asian	97.5	None	No	Yes	Yes	Yes	227	Not Detected	2021-06-28
1	2021-06-25	2007-01-25	Female	White	97.5	None	No	Yes	Yes	Yes	228	Not Detected	2021-06-28
1	2021-06-25	2010-01-24	Female	White	97.7	None	No	No	Yes	Yes	229	Not Detected	2021-06-28
1	2021-06-25	2010-07-17	Female	White	97.3	None	No	No	Yes	Yes	230	Not Detected	2021-06-28
1	2021-06-25	1993-01-18	Male	White	97.5	None	No	Yes	Yes	Yes	231	Not Detected	2021-06-28
1	2021-06-25	2007-11-29	Female	White	97.5	None	No	Yes	Yes	Yes	232	Not Detected	2021-06-28
1	2021-06-25	2010-01-24	Female	Asian	97.7	None	No	No	Yes	Yes	233	Not Detected	2021-06-28
1	2021-06-25	2010-02-17	Female	White	97.7	None	No	No	Yes	Yes	234	Not Detected	2021-06-28
1	2021-06-25	2011-09-27	Male	White	97.7	None	No	No	Yes	Yes	235	Not Detected	2021-06-28
1	2021-06-25	2002-08-19	Male	White	97.1	None	No	Yes	Yes	Yes	236	Not Detected	2021-06-28
1	2021-06-25	2009-09-15	Male	White	97.5	None	Yes	No	Yes	Yes	237	Not Detected	2021-06-28
1	2021-06-25	1993-04-29	Male	Asian	97.7	None	No	Yes	Yes	Yes	238	Not Detected	2021-06-28
1	2021-06-25	2010-07-10	Male	White/African American	97.1	None	Yes	No	Yes	Yes	239	Not Detected	2021-06-28
1	2021-06-25	1981-01-21	Male	White	96.9	None	No	Yes	Yes	Yes	240	Not Detected	2021-06-28
1	2021-06-25	2001-01-25	Female	White	97.5	None	No	Yes	Yes	Yes	241	Not Detected	2021-06-28
1	2021-06-25	2008-10-16	Female	White	97.7	None	No	No	Yes	Yes	242	Not Detected	2021-06-28
1	2021-06-25	2009-08-05	Female	White	96.9	None	No	No	Yes	Yes	243	Not Detected	2021-06-28
1	2021-06-25	1954-09-25	Male	White	96.9	None	No	Yes	Yes	Yes	244	Not Detected	2021-06-28
1	2021-06-25	2007-07-13	Female	White	97.5	None	No	No	Yes	Yes	245	Not Detected	2021-06-28
1	2021-06-25	2007-12-31	Male	White	98	None	No	Yes	Yes	Yes	246	Not Detected	2021-06-28
1	2021-06-25	2009-11-24	Male	White	98.2	None	No	No	Yes	Yes	247	Not Detected	2021-06-28
1	2021-06-25	2006-06-11	Male	African American	97.6	None	No	Yes	Yes	Yes	248	Not Detected	2021-06-28
1	2021-06-25	1986-09-17	Female	White	97.7	None	No	Yes	Yes	Yes	249	Not Detected	2021-06-28
1	2021-06-25	1980-05-08	Female	White	97.3	None	No	Yes	Yes	Yes	250	Not Detected	2021-06-28
1	2021-06-25	2008-04-30	Male	Asian/White	98	None	No	Yes	Yes	Yes	251	Not Detected	2021-06-28
1	2021-06-25	2010-03-21	Female	Asian	97.5	None	No	No	Yes	Yes	252	Not Detected	2021-06-28
1	2021-06-25	2009-02-21	Male	White	97.8	None	No	No	Yes	Yes	253	Not Detected	2021-06-28
1	2021-06-25	1976-11-28	Female	White	97.5	None	No	Yes	Yes	Yes	254	Not Detected	2021-06-28
1	2021-06-25	1990-07-14	Female	White	96.3	None	No	Yes	Yes	Yes	255	Not Detected	2021-06-28
1	2021-06-28	1993-02-26	Male	White	97.8	None	No	Yes	Yes	Yes	256	Not Detected	2021-06-29
1	2021-06-28	1992-02-18	Female	White	97.8	None	No	No	Yes	Yes	257	Not Detected	2021-06-29
1	2021-06-28	2005-03-22	Male	White	97.8	None	Yes	Yes	Yes	Yes	258	Not Detected	2021-06-29
1	2021-06-28	1973-08-15	Female	Afican American	97.5	None	No	Yes	Yes	Yes	259	Not Detected	2021-06-29
1	2021-06-28	1992-02-13	Female	White	97.5	None	No	No	Yes	Yes	260	Not Detected	2021-06-29
1	2021-06-28	2011-10-05	Female	White	97.7	None	No	No	Yes	Yes	261	Not Detected	2021-06-29
1	2021-06-28	2003-04-17	Male	White	96.8	None	Yes	Yes	Yes	Yes	262	Not Detected	2021-06-29
1	2021-06-28	1991-11-13	Male	White	97.8	None	No	No	Yes	Yes	263	Not Detected	2021-06-29
1	2021-06-28	2003-04-24	Male	White	96.6	None	No	Yes	Yes	Yes	264	Not Detected	2021-06-29
1	2021-06-28	1985-06-09	Male	White	97.5	None	Yes	Yes	Yes	Yes	265	Not Detected	2021-06-29
1	2021-06-28	2009-07-07	Female	Afican American	97.8	None	No	No	Yes	Yes	266	Not Detected	2021-06-29
1	2021-06-28	2009-11-25	Male	White	97.8	None	No	No	Yes	Yes	267	Not Detected	2021-06-29
1	2021-06-28	1988-07-21	Female	White	97.7	None	No	Yes	Yes	Yes	268	Not Detected	2021-06-29
2	2021-06-29	2003-03-21	Female	White	97.8	None	No	Yes	Yes	Yes	269	Not Detected	2021-06-30
2	2021-06-29	2006-08-24	Female	White	97.8	None	No	Yes	Yes	Yes	270	Not Detected	2021-06-30
2	2021-06-29	1981-03-05	Female	White	97.7	None	No	Yes	Yes	Yes	271	Not Detected	2021-06-30
2	2021-06-29	2002-02-12	Male	White	97.7	None	Yes	Yes	Yes	Yes	272	Not Detected	2021-06-30
2	2021-06-29	1997-03-12	Female	White	97.5	None	Yes	Yes	Yes	Yes	273	Not Detected	2021-06-30
2	2021-06-29	2006-06-17	Female	White	97.8	None	No	No	Yes	Yes	274	Not Detected	2021-06-30
2	2021-06-29	2005-06-08	Female	White	97.8	None	No	No	Yes	Yes	275	Not Detected	2021-06-30
2	2021-06-29	2003-10-23	Female	White	98	None	Yes	No	Yes	Yes	276	Not Detected	2021-06-30
2	2021-06-29	2004-12-20	Male	White	98	None	No	Yes	Yes	Yes	277	Not Detected	2021-06-30
2	2021-06-29	2004-10-01	Male	Asian	98	None	No	No	Yes	Yes	278	Not Detected	2021-06-30
2	2021-06-29	2004-11-12	Female	White	97.7	None	No	Yes	Yes	Yes	279	Not Detected	2021-06-30
2	2021-06-29	1998-07-02	Female	White	97.8	None	Yes	No	Yes	Yes	280	Not Detected	2021-06-30
2	2021-06-29	1998-07-29	Female	White	97.8	None	No	No	Yes	Yes	281	Not Detected	2021-06-30
2	2021-06-29	2000-08-07	Male	Indian	97.8	None	No	Yes	Yes	Yes	282	Not Detected	2021-06-30
2	2021-06-29	2000-07-30	Male	White	97.8	None	Yes	No	Yes	Yes	283	Not Detected	2021-06-30
2	2021-06-29	2000-11-27	Male	African American	97.7	None	No	No	Yes	Yes	284	Not Detected	2021-06-30
2	2021-06-29	1966-11-22	Female	White	97.5	None	Yes	Yes	Yes	Yes	285	Not Detected	2021-06-30
2	2021-06-29	2008-09-29	Female	White	97.8	None	No	Yes	Yes	Yes	286	Not Detected	2021-06-30
2	2021-06-29	1981-08-30	Female	African American	96.8	None	No	Yes	Yes	Yes	287	Not Detected	2021-06-30
2	2021-06-29	1973-11-23	Female	African American	97.5	None	No	Yes	Yes	Yes	288	Not Detected	2021-06-30
2	2021-06-29	2009-09-23	Male	African American	97.7	None	No	No	Yes	Yes	289	Not Detected	2021-06-30
2	2021-06-29	2008-03-08	Female	White	97.8	None	No	No	Yes	Yes	290	Not Detected	2021-06-30
2	2021-06-29	2003-10-10	Female	White	98	None	Yes	Yes	Yes	Yes	291	Not Detected	2021-06-30
2	2021-06-29	2003-09-05	Male	White	97.7	None	Yes	Yes	Yes	Yes	292	Not Detected	2021-06-30
2	2021-06-29	1992-09-01	Female	White	97.7	None	No	No	Yes	Yes	293	Not Detected	2021-06-30
2	2021-06-29	1990-12-04	Female	White	97.5	None	No	Yes	Yes	Yes	294	Not Detected	2021-06-30
2	2021-06-29	1994-03-05	Female	White	97.8	None	No	Yes	Yes	Yes	295	Not Detected	2021-06-30
2	2021-06-29	2006-08-23	Female	South Asian	97.8	None	No	No	Yes	Yes	296	Not Detected	2021-06-30
1	2021-06-30	2003-04-23	Male	White	97.7	None	No	Yes	Yes	Yes	297	Not Detected	2021-07-01
1	2021-06-30	1975-10-28	Female	White	97.5	None	No	Yes	Yes	Yes	298	Not Detected	2021-07-01
1	2021-06-30	2000-09-14	Female	African American/ White	97.7	None	Yes	Yes	Yes	Yes	299	Not Detected	2021-07-01
1	2021-06-30	2002-03-25	Female	african American	97.7	None	No	No	Yes	Yes	300	Not Detected	2021-07-01
1	2021-06-30	2012-07-29	Female	White	97.5	None	Yes	No	Yes	Yes	301	Not Detected	2021-07-01
1	2021-06-30	2002-03-25	Female	White	97.1	None	No	No	Yes	Yes	302	Not Detected	2021-07-01
1	2021-06-30	1978-10-06	Female	African American	97.8	None	No	No	Yes	Yes	303	Not Detected	2021-07-01
1	2021-06-30	1995-08-30	Female	Asian	97.8	None	No	Yes	Yes	Yes	304	Not Detected	2021-07-01
1	2021-06-30	2003-12-12	Male	African American	97.7	None	No	No	Yes	Yes	305	Not Detected	2021-07-01
1	2021-06-30	2008-02-09	Male	African American	97.7	None	Yes	No	Yes	Yes	306	Not Detected	2021-07-01
1	2021-06-30	2005-11-09	Male	White	98.2	None	No	No	Yes	Yes	307	Not Detected	2021-07-01
1	2021-06-30	2007-03-20	Male	African American	97.7	None	No	No	Yes	Yes	308	Not Detected	2021-07-01
1	2021-06-30	2002-06-16	Female	African American	97.7	None	No	Yes	Yes	Yes	309	Not Detected	2021-07-01
1	2021-06-30	1968-10-20	Female	African American	97.7	None	Yes	Yes	Yes	Yes	310	Not Detected	2021-07-01
1	2021-06-30	1998-05-12	Male	White	97.8	None	No	No	Yes	Yes	311	Not Detected	2021-07-01
1	2021-06-30	2003-06-26	Female	Asian	97.8	None	No	No	Yes	Yes	312	Not Detected	2021-07-01
1	2021-06-30	2005-02-14	Female	White	97.5	None	No	No	Yes	Yes	313	Not Detected	2021-07-01
1	2021-06-30	2008-05-16	Male	White	69.1	None	No	No	Yes	Yes	314	Not Detected	2021-07-01
1	2021-06-30	2003-04-25	Female	White	97.1	None	No	Yes	Yes	Yes	315	Not Detected	2021-07-01
1	2021-06-30	2004-03-03	Male	White	98	None	No	Yes	Yes	Yes	316	Not Detected	2021-07-01
1	2021-06-30	2007-03-08	Male	White	97.7	None	No	Yes	Yes	Yes	317	Not Detected	2021-07-01
2	2021-07-01	2003-03-29	Male	White	97.7	None	No	No	Yes	Yes	318	Not Detected	2021-07-02
2	2021-07-01	2013-05-27	Female	White	97.7	None	No	No	Yes	Yes	319	Not Detected	2021-07-02
2	2021-07-01	2002-03-05	Male	White	97.3	None	No	Yes	Yes	Yes	320	Not Detected	2021-07-02
2	2021-07-01	2009-10-13	Male	White	97.5	None	Yes	No	Yes	Yes	321	Not Detected	2021-07-02
2	2021-07-01	2009-03-26	Female	White	97.7	None	No	No	Yes	Yes	322	Not Detected	2021-07-02
2	2021-07-01	1980-12-30	Female	Native American	97.7	None	No	Yes	Yes	Yes	323	Not Detected	2021-07-02
2	2021-07-01	1981-03-16	Female	White	97.7	None	No	No	Yes	Yes	324	Not Detected	2021-07-02
2	2021-07-01	1996-03-05	Male	African American	97.8	None	No	No	Yes	Yes	325	Not Detected	2021-07-02
2	2021-07-01	2004-04-30	Female	Asian	98	None	No	No	Yes	Yes	326	Not Detected	2021-07-02
2	2021-07-01	2007-10-10	Male	White	97.7	None	No	No	Yes	Yes	327	Not Detected	2021-07-02
2	2021-07-01	2009-08-12	Female	White	98	None	No	No	Yes	Yes	328	Not Detected	2021-07-02
2	2021-07-01	2007-07-02	Male	White	96.8	None	No	Yes	Yes	Yes	329	Not Detected	2021-07-02
2	2021-07-01	2001-12-24	Male	White	98	None	Yes	Yes	Yes	Yes	330	Not Detected	2021-07-02
2	2021-07-01	2004-10-20	Female	White	97.7	None	No	Yes	Yes	Yes	331	Not Detected	2021-07-02
2	2021-07-01	2002-12-27	Male	Asian	97.5	None	No	Yes	Yes	Yes	332	Not Detected	2021-07-02
2	2021-07-01	1996-04-10	Male	White	97.8	None	No	Yes	Yes	Yes	333	Not Detected	2021-07-02
2	2021-07-01	2003-05-07	Male	White	97.8	None	Yes	No	Yes	Yes	334	Not Detected	2021-07-02
2	2021-07-01	2000-07-20	Male 135	White	97.8	None	Yes	Yes	Yes	Yes	335	Not Detected	2021-07-02
2	2021-07-01	2009-06-05	Female	White	97.7	None	No	Yes	Yes	Yes	336	Not Detected	2021-07-02
2	2021-07-01	2004-04-20	Female	White	98	None	No	Yes	Yes	Yes	337	Not Detected	2021-07-02
2	2021-07-01	2000-09-29	Male	White	98	None	Yes	No	Yes	Yes	338	Not Detected	2021-07-02
2	2021-07-01	2011-10-20	Female	White	98	None	No	No	Yes	Yes	339	Not Detected	2021-07-02
2	2021-07-01	2005-02-02	Male	White	97.8	None	No	No	Yes	Yes	340	Not Detected	2021-07-02
2	2021-07-01	2006-07-06	Male	White	97.7	None	No	No	Yes	Yes	341	Not Detected	2021-07-02
2	2021-07-01	2008-12-04	Male	White	97.8	None	No	No	Yes	Yes	342	Not Detected	2021-07-02
2	2021-07-01	2007-11-23	Male	White	97.7	None	No	Yes	Yes	Yes	343	Not Detected	2021-07-02
2	2021-07-01	2009-04-19	Male	White	97.7	None	No	No	Yes	Yes	344	Not Detected	2021-07-02
2	2021-07-01	1963-07-26	Female	African American	97.3	None	No	Yes	Yes	Yes	345	Not Detected	2021-07-02
2	2021-07-01	2008-04-03	Female	White	97.8	None	No	No	Yes	Yes	346	Not Detected	2021-07-02
2	2021-07-01	2012-06-22	Male	White	97.3	None	No	No	Yes	Yes	347	Not Detected	2021-07-02
2	2021-07-01	2007-05-01	Male	White	97.3	None	No	No	Yes	Yes	348	Not Detected	2021-07-02
1	2021-07-02	2001-03-21	Male	White	97.7	None	No	Yes	Yes	Yes	349	Not Detected	2021-07-06
1	2021-07-02	1993-01-04	Male	White	97.7	None	No	Yes	Yes	Yes	350	Not Detected	2021-07-06
1	2021-07-02	1995-06-07	Male	African American	97.3	None	No	Yes	Yes	Yes	351	Not Detected	2021-07-06
1	2021-07-02	1991-03-13	Female	White	97.7	None	No	Yes	Yes	Yes	352	Not Detected	2021-07-06
1	2021-07-02	1989-08-01	Male	White	97.5	None	No	No	Yes	Yes	353	Not Detected	2021-07-06
1	2021-07-02	2005-04-13	Male	African American	97.5	None	No	Yes	Yes	Yes	354	Not Detected	2021-07-06
1	2021-07-02	1985-07-31	Male	White	97.7	None	No	Yes	Yes	Yes	355	Not Detected	2021-07-06
1	2021-07-02	1983-04-16	Female	White	97.7	None	No	Yes	Yes	Yes	356	Not Detected	2021-07-06
1	2021-07-02	1997-08-27	Female	Other	97.7	None	No	Yes	Yes	Yes	357	Not Detected	2021-07-06
1	2021-07-02	2006-12-07	Male	White	97.8	None	No	No	Yes	Yes	358	Not Detected	2021-07-06
1	2021-07-02	1995-06-29	Female	African American	97.8	None	Yes	Yes	Yes	Yes	359	Not Detected	2021-07-06
1	2021-07-02	2009-01-31	Male	White	97.7	None	No	Yes	Yes	Yes	360	Not Detected	2021-07-06
1	2021-07-02	2001-12-21	Male	White	97.7	None	No	Yes	Yes	Yes	361	Not Detected	2021-07-06
1	2021-07-02	1962-05-14	Female	White	97.5	None	No	Yes	Yes	Yes	362	Not Detected	2021-07-06
1	2021-07-02	2998-03-24	Male	African American	97.5	None	No	Yes	Yes	Yes	363	Not Detected	2021-07-06
2	2021-07-06	2002-02-19	Female	White	97.8	None	No	No	Yes	Yes	364	Not Detected	2021-07-07
2	2021-07-06	2007-01-02	Female	White	97.7	None	No	No	Yes	Yes	365	Not Detected	2021-07-07
2	2021-07-06	1982-10-18	Female	White	97.3	None	Yes	Yes	Yes	Yes	366	Not Detected	2021-07-07
2	2021-07-06	2008-12-15	Male	African American	97.5	None	No	No	Yes	Yes	367	Not Detected	2021-07-07
2	2021-07-06	2003-08-15	Female	White	97.7	None	Yes	Yes	Yes	Yes	368	Not Detected	2021-07-07
2	2021-07-06	2007-10-08	Female	White	97.7	None	No	No	Yes	Yes	369	Not Detected	2021-07-07
2	2021-07-06	1994-01-29	Female	White	97.8	None	No	No	Yes	Yes	370	Not Detected	2021-07-07
2	2021-07-06	1996-01-20	Female	Asian	98	None	No	Yes	Yes	Yes	371	Not Detected	2021-07-07
2	2021-07-06	1984-10-29	Female	African American	97.8	None	No	No	Yes	Yes	372	Not Detected	2021-07-07
2	2021-07-06	2004-05-20	Male	White	97.7	None	No	Yes	Yes	Yes	373	Not Detected	2021-07-07
2	2021-07-06	1995-04-26	Female	White	97.5	None	No	Yes	Yes	Yes	374	Not Detected	2021-07-07
2	2021-07-06	1988-02-27	Male	African American	97.3	None	No	Yes	Yes	Yes	375	Not Detected	2021-07-07
2	2021-07-06	2007-12-17	Male	African American	97.7	None	No	Yes	Yes	Yes	376	Not Detected	2021-07-07
2	2021-07-06	1995-08-13	Female	White	97.8	None	No	No	Yes	Yes	377	Not Detected	2021-07-07
2	2021-07-06	2004-11-28	Male	White	97.1	None	No	No	Yes	Yes	378	Not Detected	2021-07-07
2	2021-07-06	2009-02-18	Female	White	97.8	None	No	Yes	Yes	Yes	379	Not Detected	2021-07-07
2	2021-07-06	2005-08-08	Male	White	97.8	None	No	Yes	Yes	Yes	380	Not Detected	2021-07-07
2	2021-07-06	2005-03-18	Male	White	97.1	None	No	No	Yes	Yes	381	Not Detected	2021-07-07
2	2021-07-06	2004-08-29	Male	White	96.4	None	No	No	Yes	Yes	382	Not Detected	2021-07-07
2	2021-07-06	2006-01-02	Female	African American	97.7	None	No	No	Yes	Yes	383	Not Detected	2021-07-07
2	2021-07-06	2009-04-12	Male	White	97.3	None	No	No	Yes	Yes	384	Not Detected	2021-07-07
2	2021-07-06	2005-02-20	Female	Asian	98.2	None	No	No	Yes	Yes	385	Not Detected	2021-07-07
2	2021-07-06	1996-07-20	Female	Asian	97.5	None	No	Yes	Yes	Yes	386	Not Detected	2021-07-07
2	2021-07-06	2006-04-13	Female	White	97.5	None	No	Yes	Yes	Yes	387	Not Detected	2021-07-07
2	2021-07-06	2005-10-28	Male	White	97.8	None	No	Yes	Yes	Yes	388	Not Detected	2021-07-07
2	2021-07-06	2007-07-14	Female	Asian	98	None	No	Yes	Yes	Yes	389	Not Detected	2021-07-07
2	2021-07-06	2004-06-17	Female	African American	97.7	None	Yes	Yes	Yes	Yes	390	Not Detected	2021-07-07
1	2021-07-07	2005-09-30	Female	White	96.6	None	Yes	Yes	Yes	Yes	391	Not Detected	2021-07-08
1	2021-07-07	2007-11-17	Male	African American	97.5	None	No	Yes	Yes	Yes	392	Not Detected	2021-07-08
1	2021-07-07	1994-11-24	Female	White	97.7	None	No	Yes	Yes	Yes	393	Not Detected	2021-07-08
1	2021-07-07	1981-02-08	Male	White	97.7	None	Yes	No	Yes	Yes	394	Not Detected	2021-07-08
1	2021-07-07	1997-12-16	Female	White	97.7	None	No	Yes	Yes	Yes	395	Not Detected	2021-07-08
1	2021-07-07	2002-08-11	Male	White	97.8	None	No	Yes	Yes	Yes	396	Not Detected	2021-07-08
1	2021-07-07	2006-09-10	Female	White	97.8	None	No	No	Yes	Yes	397	Not Detected	2021-07-08
1	2021-07-07	2012-09-06	Female	White	97.5	None	No	No	Yes	Yes	398	Not Detected	2021-07-08
1	2021-07-07	2003-05-06	Female	African American	97.7	None	No	No	Yes	Yes	399	Not Detected	2021-07-08
1	2021-07-07	2010-06-10	Female	White	97.8	None	No	No	Yes	Yes	400	Not Detected	2021-07-08
1	2021-07-07	1996-09-17	Male	White	97.7	None	No	Yes	Yes	Yes	401	Not Detected	2021-07-08
1	2021-07-07	1990-10-29	Female	White	97.8	None	No	No	Yes	Yes	402	Not Detected	2021-07-08
1	2021-07-07	2003-02-01	Female	White	97.7	None	No	Yes	Yes	Yes	403	Not Detected	2021-07-08
1	2021-07-07	2002-07-15	Male	White	96.6	None	No	Yes	Yes	Yes	404	Not Detected	2021-07-08
1	2021-07-07	2003-10-12	Female	White	97.8	None	Yes	Yes	Yes	Yes	405	Not Detected	2021-07-08
1	2021-07-07	1989-06-28	Female	White	97.8	None	No	Yes	Yes	Yes	406	Not Detected	2021-07-08
1	2021-07-07	2005-03-05	Female	White	97.7	None	No	No	Yes	Yes	407	Not Detected	2021-07-08
1	2021-07-07	2009-01-01	Female	White	97.7	None	No	Yes	Yes	Yes	408	Not Detected	2021-07-08
1	2021-07-07	2005-02-24	Female	White	97.7	None	Yes	Yes	Yes	Yes	409	Not Detected	2021-07-08
1	2021-07-07	2008-12-09	Male	White	97.7	None	No	Yes	Yes	Yes	410	Not Detected	2021-07-08
1	2021-07-07	1978-09-02	Female	White	97.7	None	Yes	Yes	Yes	Yes	411	Not Detected	2021-07-08
1	2021-07-07	2005-05-18	Female	White	97.8	None	Yes	Yes	Yes	Yes	412	Not Detected	2021-07-08
1	2021-07-07	1984-05-16	Female	White	97.5	None	Yes	Yes	Yes	Yes	413	Not Detected	2021-07-08
1	2021-07-07	2007-07-28	Male	African American	97.7	None	No	Yes	Yes	Yes	414	Not Detected	2021-07-08
1	2021-07-07	2008-01-07	Male	White	98	None	No	Yes	Yes	Yes	415	Not Detected	2021-07-08
1	2021-07-07	1987-11-19	Female	White	98.7	None	No	Yes	Yes	Yes	416	Not Detected	2021-07-08
1	2021-07-07	1973-12-01	Female	African American	97.7	None	Yes	Yes	Yes	Yes	417	Not Detected	2021-07-08
1	2021-07-07	1999-08-06	Male	White	97.7	None	Yes	Yes	Yes	Yes	418	Not Detected	2021-07-08
1	2021-07-07	2006-08-30	Female	White	97.7	None	No	Yes	Yes	Yes	419	Not Detected	2021-07-08
1	2021-07-07	1985-02-22	Male	White	97.7	None	No	Yes	Yes	Yes	420	Not Detected	2021-07-08
1	2021-07-07	2011-01-24	Female	White	97.7	None	No	No	Yes	Yes	421	Not Detected	2021-07-08
1	2021-07-07	2005-09-19	Male	African American	98	None	No	Yes	Yes	Yes	422	Not Detected	2021-07-08
1	2021-07-07	2003-11-15	Female	African American	96.7	None	No	Yes	Yes	Yes	423	Not Detected	2021-07-08
2	2021-07-08	2004-07-01	Female	White	97.7	None	No	Yes	Yes	Yes	424	Not Detected	2021-07-09
2	2021-07-08	2010-12-19	Female	White	97.8	None	No	No	Yes	Yes	425	Not Detected	2021-07-09
2	2021-07-08	2008-12-05	Male	White	97.8	None	No	Yes	Yes	Yes	426	Not Detected	2021-07-09
2	2021-07-08	2007-06-11	Male	White	97.7	None	No	No	Yes	Yes	427	Not Detected	2021-07-09
2	2021-07-08	2006-08-27	Female	White	97.8	None	No	Yes	Yes	Yes	428	Not Detected	2021-07-09
2	2021-07-08	2006-06-19	Male	African American	97.5	None	No	No	Yes	Yes	429	Not Detected	2021-07-09
2	2021-07-08	1990-07-07	Female	White	97.8	None	No	Yes	Yes	Yes	430	Not Detected	2021-07-09
2	2021-07-08	2007-08-18	Male	White	97.7	None	Yes	Yes	Yes	Yes	431	Not Detected	2021-07-09
2	2021-07-08	2007-02-17	Female	White	98	None	No	No	Yes	Yes	432	Not Detected	2021-07-09
2	2021-07-08	2001-05-09	Female	Asian	97.7	None	No	Yes	Yes	Yes	433	Not Detected	2021-07-09
2	2021-07-08	2005-05-17	Male	White	97.7	None	No	Yes	Yes	Yes	434	Not Detected	2021-07-09
2	2021-07-08	2005-09-18	Male	White	97.8	None	No	Yes	Yes	Yes	435	Not Detected	2021-07-09
2	2021-07-08	2011-07-05	Female	Asian	97.3	None	No	No	Yes	Yes	436	Not Detected	2021-07-09
2	2021-07-08	2006-12-16	Male	White	97.8	None	No	Yes	Yes	Yes	437	Not Detected	2021-07-09
2	2021-07-08	2007-07-29	Female	White	97.7	None	No	No	Yes	Yes	438	Not Detected	2021-07-09
2	2021-07-08	2003-10-29	Male	White	98	None	Yes	No	Yes	Yes	439	Not Detected	2021-07-09
2	2021-07-08	1995-03-06	Male	White	97.7	None	No	Yes	Yes	Yes	440	Not Detected	2021-07-09
2	2021-07-08	2008-03-31	Female	African American	97.3	None	No	Yes	Yes	Yes	441	Not Detected	2021-07-09
2	2021-07-08	2005-01-12	Male	White	97.7	None	No	Yes	Yes	Yes	442	Not Detected	2021-07-09
2	2021-07-08	1995-04-12	Female	African American	97.5	None	No	Yes	Yes	Yes	443	Not Detected	2021-07-09
2	2021-07-08	2007-01-10	Female	White	98	None	Yes	Yes	Yes	Yes	444	Not Detected	2021-07-09
2	2021-07-08	1969-07-12	Female	White	97.7	None	No	No	Yes	Yes	445	Not Detected	2021-07-09
2	2021-07-08	1960-02-26	Female	African American	96.9	None	No	Yes	Yes	Yes	446	Not Detected	2021-07-09
1	2021-07-09	2006-03-10	Male	White	98	None	No	No	Yes	Yes	447	Not Detected	2021-07-12
1	2021-07-09	1995-02-14	Male	White	97.7	None	No	No	Yes	Yes	448	Not Detected	2021-07-12
1	2021-07-09	2003-01-02	Female	African American	96.8	None	No	Yes	Yes	Yes	449	Not Detected	2021-07-12
1	2021-07-09	1987-02-07	Female	White	97.6	None	No	Yes	Yes	Yes	450	Not Detected	2021-07-12
1	2021-07-09	2014-02-17	Female	White	97.5	None	No	No	Yes	Yes	451	Not Detected	2021-07-12
1	2021-07-09	1974-08-07	Male	African American	97.5	None	No	Yes	Yes	Yes	452	Not Detected	2021-07-12
1	2021-07-09	2002-05-16	Male	White	97.5	None	No	Yes	Yes	Yes	453	Not Detected	2021-07-12
1	2021-07-09	1984-05-14	Male	African American	97.5	None	Yes	Yes	Yes	Yes	454	Not Detected	2021-07-12
1	2021-07-09	2005-10-28	Male	White	97.5	None	No	Yes	Yes	Yes	455	Not Detected	2021-07-12
1	2021-07-09	2007-03-10	Female	African American	96.9	None	No	Yes	Yes	Yes	456	Not Detected	2021-07-12
1	2021-07-09	2009-12-07	Male	African American	98	None	No	No	Yes	Yes	457	Not Detected	2021-07-12
1	2021-07-09	2005-11-30	Female	African American	97.7	None	No	Yes	Yes	Yes	458	Not Detected	2021-07-12
1	2021-07-09	2007-10-17	Male	White	98	None	No	Yes	Yes	Yes	459	Not Detected	2021-07-12
1	2021-07-09	1995-12-01	Male	White	98	None	No	Yes	Yes	Yes	460	Not Detected	2021-07-12
1	2021-07-09	2002-01-19	Female	White	98	None	Yes	No	Yes	Yes	461	Not Detected	2021-07-12
1	2021-07-09	2001-08-13	Male	White	97.7	None	No	Yes	Yes	Yes	462	Not Detected	2021-07-12
1	2021-07-09	1982-03-26	Female	White	97.8	None	No	Yes	Yes	Yes	463	Not Detected	2021-07-12
1	2021-07-09	2003-02-13	Female	White	97.1	None	No	Yes	Yes	Yes	464	Not Detected	2021-07-12
1	2021-07-09	1972-05-29	Female	White	97.7	None	Yes	Yes	Yes	Yes	465	Not Detected	2021-07-12
1	2021-07-09	2006-05-08	Male	White	97.7	None	Yes	Yes	Yes	Yes	466	Not Detected	2021-07-12
1	2021-07-09	1984-04-01	Female	White	98.6	None	No	Yes	Yes	Yes	467	Not Detected	2021-07-12
1	2021-07-09	2007-12-14	Female	White	96.7	None	No	No	Yes	Yes	468	Not Detected	2021-07-12
2	2021-07-12	1966-07-16	Female	White	97.7	None	No	Yes	Yes	Yes	469	Not Detected	2021-07-13
2	2021-07-12	2002-09-06	Female	White	97.8	None	No	Yes	Yes	Yes	470	Not Detected	2021-07-13
2	2021-07-12	2004-02-24	Male	White	98	None	No	Yes	Yes	Yes	471	Not Detected	2021-07-13
2	2021-07-12	1989-01-05	Male	African American	96.6	None	No	No	Yes	Yes	472	Not Detected	2021-07-13
2	2021-07-12	2005-06-12	Female	White	97.8	None	Yes	Yes	Yes	Yes	473	Not Detected	2021-07-13
2	2021-07-12	2004-03-03	Female	Asian	97.7	None	No	Yes	Yes	Yes	474	Not Detected	2021-07-13
2	2021-07-12	2004-08-16	Male	white	97.7	None	No	Yes	Yes	Yes	475	Not Detected	2021-07-13
2	2021-07-12	2004-03-25	Female	White	97.8	None	No	No	Yes	Yes	476	Not Detected	2021-07-13
2	2021-07-12	1983-09-13	Female	White	97.7	None	No	Yes	Yes	Yes	477	Not Detected	2021-07-13
2	2021-07-12	2003-08-09	Female	African American	97.3	None	No	Yes	Yes	Yes	478	Not Detected	2021-07-13
2	2021-07-12	2000-02-20	Male	White	97.7	None	No	No	Yes	Yes	479	Not Detected	2021-07-13
2	2021-07-12	1985-06-24	Male	White	96.9	None	No	Yes	Yes	Yes	480	Not Detected	2021-07-13
2	2021-07-12	2004-08-16	Female	White	97.5	None	No	Yes	Yes	Yes	481	Not Detected	2021-07-13
2	2021-07-12	2003-12-17	Female	White	97.7	None	No	No	Yes	Yes	482	Not Detected	2021-07-13
2	2021-07-12	2005-02-10	Female	White	97.8	None	No	No	Yes	Yes	483	Not Detected	2021-07-13
2	2021-07-12	1999-06-15	Female	White	98	None	No	Yes	Yes	Yes	484	Not Detected	2021-07-13
2	2021-07-12	1980-01-16	Female	White	97.7	None	Yes	Yes	Yes	Yes	485	Not Detected	2021-07-13
2	2021-07-12	1999-04-13	Male	White	97.8	None	No	Yes	Yes	Yes	486	Not Detected	2021-07-13
2	2021-07-12	1987-01-24	Male	African American	97.1	None	Yes	Yes	Yes	Yes	487	Not Detected	2021-07-13
2	2021-07-12	2007-04-12	Female	White	98	None	No	Yes	Yes	Yes	488	Not Detected	2021-07-13
2	2021-07-12	2008-01-12	Female	White	97.7	None	No	Yes	Yes	Yes	489	Not Detected	2021-07-13
2	2021-07-12	2000-11-11	Female	White	97.7	None	No	Yes	Yes	Yes	490	Not Detected	2021-07-13
2	2021-07-12	2004-08-30	Female	White	97.7	None	No	Yes	Yes	Yes	491	Not Detected	2021-07-13
2	2021-07-12	2010-01-31	Female	White	97.8	None	No	No	Yes	Yes	492	Not Detected	2021-07-13
2	2021-07-12	2003-02-21	Female	African American	97.7	None	No	No	Yes	Yes	493	Not Detected	2021-07-13
2	2021-07-12	1972-02-17	Female	White	97.7	None	No	Yes	Yes	Yes	494	Not Detected	2021-07-13
2	2021-07-12	1975-08-12	Female	African American	97.8	None	No	Yes	Yes	Yes	495	Not Detected	2021-07-13
2	2021-07-13	2005-03-08	Female	White	98	None	No	No	Yes	Yes	496	Not Detected	2021-07-14
2	2021-07-13	1999-12-16	Female	White	97.3	None	Yes	Yes	Yes	Yes	497	Not Detected	2021-07-14
2	2021-07-13	2006-11-24	Female	White	97.8	None	Yes	Yes	Yes	Yes	498	Not Detected	2021-07-14
2	2021-07-13	2010-01-24	Female	White	97.5	None	No	No	Yes	Yes	499	Not Detected	2021-07-14
2	2021-07-13	2008-07-06	Female	White	97.5	None	No	Yes	Yes	Yes	500	Not Detected	2021-07-14
2	2021-07-13	1993-04-03	Female	African American	97.7	None	No	No	Yes	Yes	501	Not Detected	2021-07-14
2	2021-07-13	2002-10-05	Male	White	97.5	None	No	Yes	Yes	Yes	502	Not Detected	2021-07-14
2	2021-07-13	2004-01-17	Female	White	97.3	None	No	Yes	Yes	Yes	503	Not Detected	2021-07-14
2	2021-07-13	1976-03-03	Female	African American	97.3	None	No	Yes	Yes	Yes	504	Not Detected	2021-07-14
2	2021-07-13	1988-10-02	Female	African American	97.5	None	No	Yes	Yes	Yes	505	Not Detected	2021-07-14
2	2021-07-13	1995-02-13	Female	White	97.8	None	No	Yes	Yes	Yes	506	Not Detected	2021-07-14
2	2021-07-13	1998-02-03	Female	White	98	None	No	Yes	Yes	Yes	507	Not Detected	2021-07-14
2	2021-07-13	2008-02-20	Female	White	98	None	No	No	Yes	Yes	508	Not Detected	2021-07-14
2	2021-07-13	2009-04-13	Female	White	97.7	None	No	Yes	Yes	Yes	509	Not Detected	2021-07-14
2	2021-07-13	2004-09-24	Male	White	97.3	None	No	No	Yes	Yes	510	Not Detected	2021-07-14
2	2021-07-13	2008-04-08	Male	White	97.3	None	No	No	Yes	Yes	511	Not Detected	2021-07-14
2	2021-07-13	2012-04-19	Male	White	97.7	None	Yes	No	Yes	Yes	512	Not Detected	2021-07-14
2	2021-07-13	2006-12-03	Male	White	98	None	No	Yes	Yes	Yes	513	Not Detected	2021-07-14
2	2021-07-13	2002-01-02	Male	White	97.5	None	No	No	Yes	Yes	514	Not Detected	2021-07-14
2	2021-07-13	1995-08-09	Female	White	97.7	None	Yes	Yes	Yes	Yes	515	Not Detected	2021-07-14
2	2021-07-13	2005-08-31	Male	White	96.1	None	No	No	Yes	Yes	516	Not Detected	2021-07-14
2	2021-07-13	2010-12-29	Female	White	97.7	None	No	No	Yes	Yes	517	Not Detected	2021-07-14
2	2021-07-13	2009-03-16	Female	White	98	None	No	No	Yes	Yes	518	Not Detected	2021-07-14
2	2021-07-13	1983-04-01	Female	African American	97.8	None	No	Yes	Yes	Yes	519	Not Detected	2021-07-14
2	2021-07-13	2008-03-13	Female	White	97.7	None	No	Yes	Yes	Yes	520	Not Detected	2021-07-14
2	2021-07-13	1981-09-16	Female	White	97.7	None	No	No	Yes	Yes	521	Not Detected	2021-07-14
2	2021-07-14	2006-10-06	Male	White	97.7	None	No	Yes	Yes	Yes	522	Not Detected	2021-07-15
2	2021-07-14	2005-08-04	Female	White	98	None	No	Yes	Yes	Yes	523	Not Detected	2021-07-15
2	2021-07-14	1997-11-22	Female	Asian	97.8	None	No	No	Yes	Yes	524	Not Detected	2021-07-15
2	2021-07-14	2002-05-29	Female	African American	97.5	None	No	Yes	Yes	Yes	525	Not Detected	2021-07-15
2	2021-07-14	1954-07-12	Female	African American	97.5	None	Yes	Yes	Yes	Yes	526	Not Detected	2021-07-15
2	2021-07-14	1984-03-16	Female	White	97.7	None	No	Yes	Yes	Yes	527	Not Detected	2021-07-15
2	2021-07-14	2002-03-15	Female	White	97.8	None	Yes	Yes	Yes	Yes	528	Not Detected	2021-07-15
2	2021-07-14	2001-11-15	Male	White	97.5	None	Yes	Yes	Yes	Yes	529	Not Detected	2021-07-15
2	2021-07-14	2007-10-13	Female	White	98	None	No	No	Yes	Yes	530	Not Detected	2021-07-15
2	2021-07-14	2006-01-20	Male	Indian	98	None	No	Yes	Yes	Yes	531	Not Detected	2021-07-15
2	2021-07-14	2010-02-11	Female	White	97.5	None	No	No	Yes	Yes	532	Not Detected	2021-07-15
2	2021-07-14	2009-07-07	Male	White	97.7	None	No	No	Yes	Yes	533	Not Detected	2021-07-15
2	2021-07-14	1999-08-19	Female	White	97.8	None	No	No	Yes	Yes	534	Not Detected	2021-07-15
2	2021-07-14	2009-10-10	Male	African American	97.7	None	No	No	Yes	Yes	535	Not Detected	2021-07-15
2	2021-07-14	2002-09-01	Male	African American	97.8	None	No	No	Yes	Yes	536	Not Detected	2021-07-15
2	2021-07-15	2007-06-15	Female	African American	97.8	None	No	No	Yes	Yes	537	Not Detected	2021-07-16
2	2021-07-15	2002-05-15	Female	White	98	None	Yes	Yes	Yes	Yes	538	Not Detected	2021-07-16
2	2021-07-15	2004-11-17	Female	African American	97.7	None	Yes	No	Yes	Yes	539	Not Detected	2021-07-16
2	2021-07-15	2010-06-18	Male	African American	97.7	None	No	No	Yes	Yes	540	Not Detected	2021-07-16
2	2021-07-15	2010-06-14	Female	White	98	None	No	No	Yes	Yes	541	Not Detected	2021-07-16
2	2021-07-15	2007-12-11	Male	White	97.5	None	No	No	Yes	Yes	542	Not Detected	2021-07-16
2	2021-07-15	2009-11-24	Male	White	97.8	None	No	No	Yes	Yes	543	Not Detected	2021-07-16
2	2021-07-15	2003-11-02	Female	African American	98	None	No	No	Yes	Yes	544	Not Detected	2021-07-16
2	2021-07-15	2002-09-22	Male	White	97.8	None	No	Yes	Yes	Yes	545	Not Detected	2021-07-16
2	2021-07-15	2001-10-22	Female	White	97.8	None	No	Yes	Yes	Yes	546	Not Detected	2021-07-16
2	2021-07-15	2003-08-21	Male	African American	97.8	None	No	No	Yes	Yes	547	Not Detected	2021-07-16
2	2021-07-15	2002-03-07	Female	White	98	None	No	Yes	Yes	Yes	548	Not Detected	2021-07-16
2	2021-07-15	2003-11-13	Female	White	97.8	None	No	Yes	Yes	Yes	549	Not Detected	2021-07-16
2	2021-07-15	2002-08-07	Male	African American	97.8	None	No	No	Yes	Yes	550	Not Detected	2021-07-16
2	2021-07-15	2004-11-12	Female	African American	97.8	None	No	No	Yes	Yes	551	Not Detected	2021-07-16
2	2021-07-15	2007-11-26	Female	White	98	None	No	Yes	Yes	Yes	552	Not Detected	2021-07-16
2	2021-07-15	2007-07-25	Female	Asian	97.8	None	No	No	Yes	Yes	553	Not Detected	2021-07-16
2	2021-07-15	1988-05-29	Female	African American	97.7	None	No	No	Yes	Yes	554	Not Detected	2021-07-16
2	2021-07-15	1999-03-04	Female	African American	97.8	None	Yes	Yes	Yes	Yes	555	Not Detected	2021-07-16
2	2021-07-16	2008-04-18	Female	White	97.8	None	No	Yes	Yes	Yes	556	Not Detected	2021-07-19
2	2021-07-16	1986-03-07	Female	White	97.7	None	No	Yes	Yes	Yes	557	Not Detected	2021-07-19
2	2021-07-16	2004-03-01	Male	White	97.8	None	No	No	Yes	Yes	558	Not Detected	2021-07-19
2	2021-07-16	2004-08-09	Male	White	97.8	None	No	Yes	Yes	Yes	559	Not Detected	2021-07-19
2	2021-07-16	1976-09-20	Female	African American	97.3	None	No	Yes	Yes	Yes	560	Not Detected	2021-07-19
2	2021-07-16	2007-01-17	Male	White	97.8	None	No	No	Yes	Yes	561	Not Detected	2021-07-19
2	2021-07-16	1988-06-14	Male	White	97.5	None	No	No	Yes	Yes	562	Not Detected	2021-07-19
2	2021-07-16	1992-09-01	Female	White	97.7	None	No	Yes	Yes	Yes	563	Not Detected	2021-07-19
2	2021-07-16	1999-02-23	Male	White	97.7	None	Yes	Yes	Yes	Yes	564	Not Detected	2021-07-19
2	2021-07-16	1985-11-27	Female	White	97.8	None	No	Yes	Yes	Yes	565	Not Detected	2021-07-19
2	2021-07-16	2004-04-30	Female	Asian	97.5	None	No	No	Yes	Yes	566	Not Detected	2021-07-19
2	2021-07-16	1997-09-26	Female	White	97.7	None	No	Yes	Yes	Yes	567	Not Detected	2021-07-19
2	2021-07-16	2001-10-26	Female	White	97.8	None	No	No	Yes	Yes	568	Not Detected	2021-07-19
2	2021-07-16	2002-07-28	Male	African American	97.7	None	No	Yes	Yes	Yes	569	Not Detected	2021-07-19
2	2021-07-16	2008-12-10	Female	White	97.5	None	Yes	Yes	Yes	Yes	570	Not Detected	2021-07-19
2	2021-07-16	2007-02-13	Female	White	97.8	None	No	No	Yes	Yes	571	Not Detected	2021-07-19
2	2021-07-16	2009-07-07	Female	White	97.5	None	No	No	Yes	Yes	572	Not Detected	2021-07-19
2	2021-07-16	2006-01-24	Male	White	97.8	None	No	Yes	Yes	Yes	573	Not Detected	2021-07-19
2	2021-07-16	1986-05-13	Male	African American	97.8	None	No	No	Yes	Yes	574	Not Detected	2021-07-19
2	2021-07-16	2003-07-14	Female	White	97.8	None	No	Yes	Yes	Yes	575	Not Detected	2021-07-19
2	2021-07-17	2006-09-08	Male	White	97.7	None	No	Yes	Yes	Yes	576	Not Detected	2021-07-19
2	2021-07-19	2006-03-14	Female	White	98	None	No	No	Yes	Yes	577	Not Detected	2021-07-20
2	2021-07-19	2000-10-24	Male	White	97.8	None	No	Yes	Yes	Yes	578	Not Detected	2021-07-20
2	2021-07-19	2008-09-26	Female	White	97.8	None	No	No	Yes	Yes	579	Not Detected	2021-07-20
2	2021-07-19	2006-01-01	Female	Asian	97.8	None	No	Yes	Yes	Yes	580	Not Detected	2021-07-20
2	2021-07-19	2001-11-20	Female	White	98	None	No	No	Yes	Yes	581	Not Detected	2021-07-20
2	2021-07-19	2003-09-09	Male	White	98	None	No	Yes	Yes	Yes	582	Not Detected	2021-07-20
2	2021-07-19	1984-12-09	Male	White	97.7	None	No	No	Yes	Yes	583	Not Detected	2021-07-20
2	2021-07-19	2003-05-13	Female	White	97.7	None	No	Yes	Yes	Yes	584	Not Detected	2021-07-20
2	2021-07-19	1993-07-27	Female	Asian	97.7	None	No	Yes	Yes	Yes	585	Not Detected	2021-07-20
2	2021-07-19	2005-02-20	Female	Asian	98	None	No	No	Yes	Yes	586	Not Detected	2021-07-20
2	2021-07-19	1951-08-25	Male	African American	96.3	None	No	Yes	Yes	Yes	587	Not Detected	2021-07-20
2	2021-07-19	1997-08-08	Male	White	97.1	None	Yes	No	Yes	Yes	588	Not Detected	2021-07-20
2	2021-07-19	1964-05-15	Male	White	97.7	None	No	Yes	Yes	Yes	589	Not Detected	2021-07-20
2	2021-07-19	1979-11-28	Female	White	97.7	None	No	Yes	Yes	Yes	590	Not Detected	2021-07-20
2	2021-07-19	2004-03-27	Male	African American	97.8	None	No	No	Yes	Yes	591	Not Detected	2021-07-20
2	2021-07-19	2005-03-27	Female	White	98	None	No	Yes	Yes	Yes	592	Not Detected	2021-07-20
2	2021-07-19	2003-04-15	Female	African American	97.3	None	No	No	Yes	Yes	593	Not Detected	2021-07-20
2	2021-07-20	2001-10-23	Female	White	97.3	None	No	No	Yes	Yes	594	Not Detected	2021-07-21
2	2021-07-20	1965-07-09	Female	White	97.3	None	No	Yes	Yes	Yes	595	Not Detected	2021-07-21
2	2021-07-20	2007-11-28	Female	White	97.7	None	No	No	Yes	Yes	596	Not Detected	2021-07-21
2	2021-07-20	2008-10-22	Male	White	97.3	None	No	Yes	Yes	Yes	597	Not Detected	2021-07-21
2	2021-07-20	2007-02-01	Female	White	97.8	None	No	Yes	Yes	Yes	598	Not Detected	2021-07-21
2	2021-07-20	2009-05-18	Male	African American	97.7	None	No	Yes	Yes	Yes	599	Not Detected	2021-07-21
2	2021-07-20	2007-08-01	Male 240	African American	97.7	None	No	Yes	Yes	Yes	600	Not Detected	2021-07-21
2	2021-07-20	2011-10-16	Female	White	97.8	None	Yes	No	Yes	Yes	601	Not Detected	2021-07-21
2	2021-07-20	1994-04-19	Female	White	97.7	None	No	Yes	Yes	Yes	602	Not Detected	2021-07-21
2	2021-07-20	2006-07-14	Female	African American	97.8	None	Yes	No	Yes	Yes	603	Not Detected	2021-07-21
2	2021-07-20	2004-12-30	Female	White	97.7	None	No	No	Yes	Yes	604	Not Detected	2021-07-21
2	2021-07-20	2008-12-15	Male	African American	97.3	None	No	No	Yes	Yes	605	Not Detected	2021-07-21
2	2021-07-20	2008-12-27	Female	White	97.3	None	No	Yes	Yes	Yes	606	Not Detected	2021-07-21
2	2021-07-20	2004-08-12	Male	White	97.1	None	No	Yes	Yes	Yes	607	Not Detected	2021-07-21
2	2021-07-20	1991-09-25	Female	White	97.5	None	No	Yes	Yes	Yes	608	Not Detected	2021-07-21
2	2021-07-20	2009-01-23	Female	White	97.8	None	No	No	Yes	Yes	609	Not Detected	2021-07-21
2	2021-07-20	2009-11-11	Male	White	97.8	None	Yes	No	Yes	Yes	610	Not Detected	2021-07-21
2	2021-07-20	2003-05-07	Male	White	98	None	No	Yes	Yes	Yes	611	Not Detected	2021-07-21
2	2021-07-20	2005-11-12	Female	African American	97.8	None	No	No	Yes	Yes	612	Not Detected	2021-07-21
2	2021-07-20	2003-10-23	Female	White	97.5	None	Yes	Yes	Yes	Yes	613	Not Detected	2021-07-21
2	2021-07-20	2006-07-27	Female	White	97.8	None	No	No	Yes	Yes	614	Not Detected	2021-07-21
2	2021-07-20	2009-01-12	Female	White	97.5	None	No	No	Yes	Yes	615	Not Detected	2021-07-21
2	2021-07-20	1981-09-15	Female	White	97.8	None	Yes	Yes	Yes	Yes	616	Not Detected	2021-07-21
2	2021-07-20	2002-09-19	Female	White	97.3	None	No	Yes	Yes	Yes	617	Not Detected	2021-07-21
2	2021-07-20	2009-11-23	Female	White	97.3	None	No	No	Yes	Yes	618	Not Detected	2021-07-21
2	2021-07-20	1970-04-27	Male	Asian	97.3	None	No	Yes	Yes	Yes	619	Not Detected	2021-07-21
2	2021-07-20	1974-02-27	Male	White	97.8	None	Yes	Yes	Yes	Yes	620	Not Detected	2021-07-21
2	2021-07-20	2008-07-25	Female	White	97.7	None	No	No	Yes	Yes	621	Not Detected	2021-07-21
2	2021-07-21	2003-12-03	Male	White	97.5	None	No	Yes	Yes	Yes	622	Not Detected	2021-07-22
2	2021-07-21	2003-04-18	Female	White	97.7	None	No	Yes	Yes	Yes	623	Not Detected	2021-07-22
2	2021-07-21	2009-08-20	Male	White	97.8	None	No	No	Yes	Yes	624	Not Detected	2021-07-22
2	2021-07-21	1987-03-27	Female	White	98	None	No	Yes	Yes	Yes	625	Not Detected	2021-07-22
2	2021-07-21	1988-10-20	Female	N/A	97.7	None	Yes	Yes	Yes	Yes	626	Not Detected	2021-07-22
2	2021-07-21	2008-09-09	Male	White	97.7	None	No	Yes	Yes	Yes	627	Not Detected	2021-07-22
2	2021-07-21	2007-09-02	Female	White	97.5	None	No	No	Yes	Yes	628	Not Detected	2021-07-22
2	2021-07-21	1999-11-23	Male	Indian	97.1	None	No	No	Yes	Yes	629	Not Detected	2021-07-22
2	2021-07-21	2001-05-22	Male	White	97.7	None	No	Yes	Yes	Yes	630	Not Detected	2021-07-22
2	2021-07-21	1990-08-24	Female	Mix Black and White	97.5	None	No	Yes	Yes	Yes	631	Not Detected	2021-07-22
2	2021-07-21	2002-09-05	Male	White	97.5	None	No	No	Yes	Yes	632	Not Detected	2021-07-22
2	2021-07-21	2010-02-25	Male	African American	97.5	None	No	No	Yes	Yes	633	Not Detected	2021-07-22
2	2021-07-21	2010-02-17	Female	White	97.7	None	No	No	Yes	Yes	634	Not Detected	2021-07-22
2	2021-07-21	2011-09-27	Male	White	97.7	None	No	No	Yes	Yes	635	Not Detected	2021-07-22
2	2021-07-21	2004-05-26	Male	White	98	None	Yes	Yes	Yes	Yes	636	Not Detected	2021-07-22
2	2021-07-22	2006-06-21	Male	White	97.7	None	No	No	Yes	Yes	637	Not Detected	2021-07-23
2	2021-07-22	5/152008	Male	White	97.7	None	No	Yes	Yes	Yes	638	Not Detected	2021-07-23
2	2021-07-22	1994-11-29	Male	White	97.7	None	No	No	Yes	Yes	639	Not Detected	2021-07-23
2	2021-07-22	2010-03-22	Male	White	97.7	None	No	No	Yes	Yes	640	Not Detected	2021-07-23
2	2021-07-22	2012-05-15	Male	White	97.5	None	No	No	Yes	Yes	641	Not Detected	2021-07-23
2	2021-07-22	1977-08-23	Male	White	97.7	None	No	Yes	Yes	Yes	642	Not Detected	2021-07-23
2	2021-07-22	2000-02-18	Female	White	97.8	None	No	Yes	Yes	Yes	643	Not Detected	2021-07-23
2	2021-07-22	2003-07-27	Male	White	97.8	None	No	Yes	Yes	Yes	644	Not Detected	2021-07-23
2	2021-07-22	2004-12-24	Female	African American	97.7	None	Yes	No	Yes	Yes	645	Not Detected	2021-07-23
2	2021-07-22	2000-07-04	Female	White	97.7	None	No	Yes	Yes	Yes	646	Not Detected	2021-07-23
2	2021-07-22	1997-07-28	Male	White	98	None	No	Yes	Yes	Yes	647	Not Detected	2021-07-23
2	2021-07-22	1996-04-29	Female	Asian	97.7	None	No	Yes	Yes	Yes	648	Not Detected	2021-07-23
2	2021-07-22	2004-03-22	Female	White	97.5	None	No	No	Yes	Yes	649	Not Detected	2021-07-23
2	2021-07-22	1979-11-19	Female	White	97.5	None	No	Yes	Yes	Yes	650	Not Detected	2021-07-23
2	2021-07-22	2000-06-22	Male	White	97.5	None	No	Yes	Yes	Yes	651	Not Detected	2021-07-23
2	2021-07-22	2003-09-10	Female	African American	97.7	None	No	Yes	Yes	Yes	652	Not Detected	2021-07-23
2	2021-07-22	2009-04-17	Male	White	98	None	No	No	Yes	Yes	653	Not Detected	2021-07-23
2	2021-07-22	2002-02-28	Male	White	98	None	No	Yes	Yes	Yes	654	Not Detected	2021-07-23
2	2021-07-22	2006-04-13	Female	African American	97.7	None	No	Yes	Yes	Yes	655	Not Detected	2021-07-23
2	2021-07-22	2006-04-13	Male	African American	97.5	None	No	Yes	Yes	Yes	656	Not Detected	2021-07-23
2	2021-07-22	2007-03-23	Female	White	97.8	None	No	No	Yes	Yes	657	Not Detected	2021-07-23
2	2021-07-22	2004-11-27	Male	White	98	None	Yes	Yes	Yes	Yes	658	Not Detected	2021-07-23
2	2021-07-22	2009-11-08	Female	Black	97.7	None	Yes	No	Yes	Yes	659	Not Detected	2021-07-23
2	2021-07-22	2010-02-08	Female	White	97.7	None	No	No	Yes	Yes	660	Not Detected	2021-07-23
2	2021-07-22	1998-09-14	Female	White	98	None	No	Yes	Yes	Yes	661	Not Detected	2021-07-23
2	2021-07-22	2005-01-10	Male	Asian	96.9	None	No	Yes	Yes	Yes	662	Not Detected	2021-07-23
2	2021-07-22	2008-03-08	Female	White	96.9	None	No	Yes	Yes	Yes	663	Not Detected	2021-07-23
2	2021-07-23	1981-10-15	Female	African American	97.7	None	No	Yes	Yes	Yes	664	Not Detected	2021-07-26
2	2021-07-23	2001-01-07	Female	White	98	None	No	No	Yes	Yes	665	Not Detected	2021-07-26
2	2021-07-23	2003-06-19	Female	White	97.7	None	No	Yes	Yes	Yes	666	Not Detected	2021-07-26
2	2021-07-23	1979-02-17	Female	Asian	97.5	None	No	No	Yes	Yes	667	Not Detected	2021-07-26
2	2021-07-23	2002-02-26	Female	White	97.3	None	No	Yes	Yes	Yes	668	Not Detected	2021-07-26
2	2021-07-23	2006-07-17	Male	White	97.8	None	Yes	Yes	Yes	Yes	669	Not Detected	2021-07-26
2	2021-07-23	2010-07-10	Male	White	97.7	None	Yes	No	Yes	Yes	670	Not Detected	2021-07-26
2	2021-07-23	2004-02-09	Female	White	97.8	None	No	No	Yes	Yes	671	Not Detected	2021-07-26
2	2021-07-23	1994-10-16	Female	White	97.5	None	No	Yes	Yes	Yes	672	Not Detected	2021-07-26
2	2021-07-23	1994-08-22	Male	Asian	97.8	None	No	Yes	Yes	Yes	673	Not Detected	2021-07-26
2	2021-07-23	1999-07-07	Male	White	97.3	None	No	Yes	Yes	Yes	674	Not Detected	2021-07-26
2	2021-07-23	2009-02-21	Male	White	97.5	None	No	Yes	Yes	Yes	675	Not Detected	2021-07-26
2	2021-07-23	2006-07-01	Female	White	97.7	None	No	No	Yes	Yes	676	Not Detected	2021-07-26
2	2021-07-23	2006-01-07	Male	White	97.5	None	No	Yes	Yes	Yes	677	Not Detected	2021-07-26
2	2021-07-23	1986-11-22	Female	White	97.7	None	Yes	Yes	Yes	Yes	678	Not Detected	2021-07-26
1	2021-07-26	1978-06-24	Female	White	97.5	None	Yes	Yes	Yes	Yes	679	Not Detected	2021-07-27
1	2021-07-26	1997-03-12	Female	White	98	None	Yes	No	Yes	Yes	680	Not Detected	2021-07-27
1	2021-07-26	2001-09-11	Male	White	97.7	None	No	No	Yes	Yes	681	Not Detected	2021-07-27
1	2021-07-26	1987-01-10	Female	Asian	97.5	None	No	Yes	Yes	Yes	682	Not Detected	2021-07-27
1	2021-07-26	2002-06-28	Female	White	97.3	None	No	Yes	Yes	Yes	683	Not Detected	2021-07-27
1	2021-07-26	1982-03-19	Female	White	97.7	None	No	Yes	Yes	Yes	684	Not Detected	2021-07-27
1	2021-07-26	1974-08-18	Female	White	97.7	None	Yes	Yes	Yes	Yes	685	Not Detected	2021-07-27
1	2021-07-26	2003-06-08	Male	Afican American	97.8	None	No	No	Yes	Yes	686	Not Detected	2021-07-27
1	2021-07-26	1991-04-06	Male	Afican American	97.1	None	No	Yes	Yes	Yes	687	Not Detected	2021-07-27
1	2021-07-26	2009-08-15	Male	White	97.3	None	No	No	Yes	Yes	688	Not Detected	2021-07-27
1	2021-07-26	1996-05-29	Female	White	97.8	None	No	Yes	Yes	Yes	689	Not Detected	2021-07-27
1	2021-07-26	2003-05-23	Male	White	97.8	None	No	Yes	Yes	Yes	690	Not Detected	2021-07-27
1	2021-07-26	2004-05-10	Female	Afican American	97.7	None	No	No	Yes	Yes	691	Not Detected	2021-07-27
1	2021-07-26	2009-10-15	Male	Other	97.7	None	Yes	No	Yes	Yes	692	Not Detected	2021-07-27
1	2021-07-26	2010-06-28	Female	White	98	None	Yes	No	Yes	Yes	693	Not Detected	2021-07-27
1	2021-07-26	2001-08-23	Female	White	98	None	Yes	No	Yes	Yes	694	Not Detected	2021-07-27
1	2021-07-26	1970-11-03	Female	White	97.7	None	No	Yes	Yes	Yes	695	Not Detected	2021-07-27
1	2021-07-26	1998-07-29	Female	White	97.7	None	No	No	Yes	Yes	696	Not Detected	2021-07-27
1	2021-07-26	2007-08-16	Female	White	98	None	No	No	Yes	Yes	697	Not Detected	2021-07-27
1	2021-07-26	1997-09-30	Male	Afican American	97.8	None	No	Yes	Yes	Yes	698	Not Detected	2021-07-27
1	2021-07-26	2003-05-22	Female	Afican American	97.7	None	No	Yes	Yes	Yes	699	Not Detected	2021-07-27
2	2021-07-27	2002-10-29	Female	White	97.7	None	Yes	Yes	Yes	Yes	700	Not Detected	2021-07-28
2	2021-07-27	1998-06-18	Female	White	97.8	None	No	Yes	Yes	Yes	701	Not Detected	2021-07-28
2	2021-07-27	1998-05-29	Male	White	97.7	None	No	Yes	Yes	Yes	702	Not Detected	2021-07-28
2	2021-07-27	2010-06-23	Male	Afican American	97.3	None	No	No	Yes	Yes	703	Not Detected	2021-07-28
2	2021-07-27	1988-02-22	Female	White	97.8	None	No	Yes	Yes	Yes	704	Not Detected	2021-07-28
2	2021-07-27	2003-03-21	Female	White	97.8	None	No	Yes	Yes	Yes	705	Not Detected	2021-07-28
2	2021-07-27	1998-09-14	Female	White	97.8	None	No	Yes	Yes	Yes	706	Not Detected	2021-07-28
2	2021-07-27	2009-12-04	Male	Afican American	97.8	None	No	Yes	Yes	Yes	707	Not Detected	2021-07-28
2	2021-07-27	1961-11-13	Female	White	97.7	None	No	Yes	Yes	Yes	708	Not Detected	2021-07-28
2	2021-07-27	2005-11-23	Male	White	98	None	Yes	Yes	Yes	Yes	709	Not Detected	2021-07-28
2	2021-07-27	1998-05-08	Female	White	97.8	None	No	Yes	Yes	Yes	710	Not Detected	2021-07-28
2	2021-07-27	2001-04-08	Male	Afican American	97.8	None	No	Yes	Yes	Yes	711	Not Detected	2021-07-28
2	2021-07-27	1960-01-21	Female	Afican American	97.3	None	No	Yes	Yes	Yes	712	Not Detected	2021-07-28
2	2021-07-27	2002-04-18	Female	White	98	None	No	Yes	Yes	Yes	713	Not Detected	2021-07-28
2	2021-07-27	2005-08-18	Male	White	97.7	None	Yes	Yes	Yes	Yes	714	Not Detected	2021-07-28
2	2021-07-27	2007-10-17	Male	White	98.2	None	No	Yes	Yes	Yes	715	Not Detected	2021-07-28
2	2021-07-27	2000-12-08	Female	Afican American	97.7	None	No	No	Yes	Yes	716	Not Detected	2021-07-28
2	2021-07-27	1998-12-02	Male	White	98	None	No	Yes	Yes	Yes	717	Not Detected	2021-07-28
2	2021-07-27	1993-11-05	Female	White	98.5	None	Yes	Yes	Yes	Yes	718	Not Detected	2021-07-28
2	2021-07-27	2001-11-20	Female	White	97.7	None	No	No	Yes	Yes	719	Not Detected	2021-07-28
2	2021-07-27	1997-09-26	Female	Asian	97.3	None	No	Yes	Yes	Yes	720	Not Detected	2021-07-28
2	2021-07-27	2005-11-03	Female	White	98	None	No	Yes	Yes	Yes	721	Not Detected	2021-07-28
2	2021-07-27	2001-11-17	Female	White	97.7	None	No	Yes	Yes	Yes	722	Not Detected	2021-07-28
1	2021-07-28	2003-06-24	Female	White	97.1	None	No	Yes	Yes	Yes	723	Not Detected	2021-07-29
1	2021-07-28	2000-12-15	Female	Afican American	97.7	None	No	Yes	Yes	Yes	724	Not Detected	2021-07-29
1	2021-07-28	2002-03-25	Female	Asian	97.5	None	No	Yes	Yes	Yes	725	Not Detected	2021-07-29
1	2021-07-28	1999-06-03	Female	White	98.2	None	Yes	No	Yes	Yes	726	Not Detected	2021-07-29
1	2021-07-28	1991-04-05	Male	Afican American	97.7	None	No	Yes	Yes	Yes	727	Not Detected	2021-07-29
1	2021-07-28	2000-09-04	Female	White	97.7	None	No	Yes	Yes	Yes	728	Not Detected	2021-07-29
1	2021-07-28	2008-10-08	Male	White	97.7	None	No	No	Yes	Yes	729	Not Detected	2021-07-29
1	2021-07-28	2010-05-18	Female	White	97.7	None	No	No	Yes	Yes	730	Not Detected	2021-07-29
1	2021-07-28	2011-04-29	Female	Asian	97.7	None	No	No	Yes	Yes	731	Not Detected	2021-07-29
1	2021-07-28	2007-07-22	Female	White	97.7	None	No	Yes	Yes	Yes	732	Not Detected	2021-07-29
1	2021-07-28	2004-02-02	Female	White	97.8	None	No	Yes	Yes	Yes	733	Not Detected	2021-07-29
1	2021-07-28	2002-01-05	Female	Afican American	97.7	None	No	No	Yes	Yes	734	Not Detected	2021-07-29
1	2021-07-28	2003-01-01	Female	White	97.8	None	No	Yes	Yes	Yes	735	Not Detected	2021-07-29
1	2021-07-28	2009-08-20	Male	White	98	None	No	No	Yes	Yes	736	Not Detected	2021-07-29
1	2021-07-28	2006-05-12	Male	White	98	None	No	Yes	Yes	Yes	737	Not Detected	2021-07-29
1	2021-07-28	2008-05-12	Male	White	96.6	None	No	No	Yes	Yes	738	Not Detected	2021-07-29
1	2021-07-28	2003-06-21	Male	White	97.7	None	No	Yes	Yes	Yes	739	Not Detected	2021-07-29
1	2021-07-28	2003-06-19	Female	White	96.8	None	No	Yes	Yes	Yes	740	Not Detected	2021-07-29
1	2021-07-28	1999-04-15	Female	White	97.8	None	Yes	Yes	Yes	Yes	741	Not Detected	2021-07-29
1	2021-07-28	2005-03-05	Male	White	98	None	Yes	Yes	Yes	Yes	742	Not Detected	2021-07-29
1	2021-07-28	2004-01-03	Female	Asian	97.8	None	Yes	Yes	Yes	Yes	743	Not Detected	2021-07-29
1	2021-07-28	2007-09-30	Female	White	97.8	None	No	No	Yes	Yes	744	Not Detected	2021-07-29
2	2021-07-29	1973-07-14	Female	Afican American	97.3	None	No	No	Yes	Yes	745	Not Detected	2021-07-30
2	2021-07-29	1995-08-26	Female	White	97.8	None	Yes	Yes	Yes	Yes	746	Not Detected	2021-07-30
2	2021-07-29	1982-09-02	Male	White	97.7	None	No	Yes	Yes	Yes	747	Not Detected	2021-07-30
2	2021-07-29	1997-06-25	Female	White	97.7	None	Yes	No	Yes	Yes	748	Not Detected	2021-07-30
2	2021-07-29	2003-09-17	Female	White	97.8	None	No	Yes	Yes	Yes	749	Not Detected	2021-07-30
2	2021-07-29	2008-11-02	Female	White	97.8	None	No	Yes	Yes	Yes	750	Not Detected	2021-07-30
2	2021-07-29	2010-03-27	Female	White	97.8	None	No	No	Yes	Yes	751	Detected	2021-07-30			1
2	2021-07-29	2009-01-01	Male	Afican American	97.8	None	No	Yes	Yes	Yes	752	Not Detected	2021-07-30
2	2021-07-29	2005-07-19	Male	White	97.1	None	No	No	Yes	Yes	753	Not Detected	2021-07-30
2	2021-07-29	2003-12-19	Female	Afican American	98	None	No	No	Yes	Yes	754	Not Detected	2021-07-30
2	2021-07-29	2007-07-17	Female	White	97.6	None	No	No	Yes	Yes	755	Not Detected	2021-07-30
2	2021-07-29	2004-10-26	Male	White	98	None	No	No	Yes	Yes	756	Not Detected	2021-07-30
2	2021-07-29	2010-08-20	Male	White	98	None	No	No	Yes	Yes	757	Not Detected	2021-07-30
2	2021-07-29	2005-03-19	Male	White	97.5	None	No	Yes	Yes	Yes	758	Not Detected	2021-07-30
1	2021-08-02	2004-02-07	Female	White	97.7	None	No	No	Yes	Yes	759	Not Detected	2021-08-03
1	2021-08-02	1979-09-29	Female	White	98	None	No	Yes	Yes	Yes	760	Not Detected	2021-08-03
1	2021-08-02	2009-12-22	Male	Afican American/White	97.1	None	No	No	Yes	Yes	761	Not Detected	2021-08-03
1	2021-08-02	1951-04-24	Female	Afican American	97.1	None	No	Yes	Yes	Yes	762	Not Detected	2021-08-03
1	2021-08-02	2005-05-17	Male	White	98	None	Yes	Yes	Yes	Yes	763	Not Detected	2021-08-03
1	2021-08-02	3/5/2009	Female	White	97.3	None	No	Yes	Yes	Yes	764	Not Detected	2021-08-03
1	2021-08-02	2009-06-15	Female	White	98	None	Yes	No	Yes	Yes	765	Not Detected	2021-08-03
1	2021-08-02	2004-10-31	Female	White	97.3	None	No	Yes	Yes	Yes	766	Not Detected	2021-08-03
1	2021-08-02	2000-05-18	Male	White	98	None	No	Yes	Yes	Yes	767	Not Detected	2021-08-03
1	2021-08-02	1995-08-13	Female	White	97.7	None	No	No	Yes	Yes	768	Not Detected	2021-08-03
1	2021-08-02	2004-01-17	Female	White	97.1	None	No	Yes	Yes	Yes	769	Not Detected	2021-08-03
1	2021-08-02	1973-04-03	Female	White	97.7	None	Yes	Yes	Yes	Yes	770	Not Detected	2021-08-03
1	2021-08-02	2001-08-21	Female	White	96.9	None	Yes/Twice	Yes	Yes	Yes	771	Not Detected	2021-08-03
1	2021-08-02	2009-04-22	Female	White	97.7	None	No	Yes	Yes	Yes	772	Not Detected	2021-08-03
2	2021-08-03	2007-10-08	Female	White	97.7	None	No	No	Yes	Yes	773	Not Detected	2021-08-04
2	2021-08-03	1972-07-10	Female	African American	97.5	None	No	No	Yes	Yes	774	Not Detected	2021-08-04
2	2021-08-03	2008-03-14	Female	White	98	None	No	No	Yes	Yes	775	Not Detected	2021-08-04
2	2021-08-03	1997-01-01	Male	White	96.9	None	Yes	Yes	Yes	Yes	776	Not Detected	2021-08-04
2	2021-08-03	2003-03-15	Female	African American	97.3	None	No	No	Yes	Yes	777	Not Detected	2021-08-04
2	2021-08-03	2002-08-20	Female	African American	97.8	None	No	No	Yes	Yes	778	Not Detected	2021-08-04
2	2021-08-03	2006-08-13	Female	African American	98	None	No	Yes	Yes	Yes	779	Not Detected	2021-08-04
2	2021-08-03	2007-01-10	Female	White	98	None	Yes	Yes	Yes	Yes	780	Not Detected	2021-08-04
2	2021-08-03	2003-06-21	Male	White	97.5	None	No	Yes	Yes	Yes	781	Not Detected	2021-08-04
2	2021-08-03	2002-10-02	Female	White	97.5	None	No	Yes	Yes	Yes	782	Not Detected	2021-08-04
2	2021-08-03	2004-10-01	Male	White	96.8	None	No	No	Yes	Yes	783	Not Detected	2021-08-04
2	2021-08-03	2004-07-07	Female	Asian	97.8	None	No	Yes	Yes	Yes	784	Not Detected	2021-08-04
2	2021-08-03	2009-12-05	Female	White	98.6	None	No	No	Yes	Yes	785	Not Detected	2021-08-04
2	2021-08-03	2008-10-30	Male	White	98	None	No	No	Yes	Yes	786	Not Detected	2021-08-04
2	2021-08-03	1987-09-16	Female	White	98.6	None	No	Yes	Yes	Yes	787	Not Detected	2021-08-04
2	2021-08-03	1995-03-06	Male	White	97.8	None	No	Yes	Yes	Yes	788	Not Detected	2021-08-04
3	2021-08-04	1958-04-18	Male	White	97.5	None	Yes	No	Yes	Yes	789	Not Detected	2021-08-05
3	2021-08-04	2004-11-03	Male	White	97.3	None	No	Yes	Yes	Yes	790	Not Detected	2021-08-05
3	2021-08-04	2000-11-06	Male	African American	97.5	None	Yes	No	Yes	Yes	791	Not Detected	2021-08-05
3	2021-08-04	2008-04-09	Female	White	97.1	None	No	Yes	Yes	Yes	792	Not Detected	2021-08-05
3	2021-08-04	2003-08-15	Female	White	97.5	None	Yes	Yes	Yes	Yes	793	Not Detected	2021-08-05
3	2021-08-04	2011-03-11	Male	White	97.3	None	No	No	Yes	Yes	794	Not Detected	2021-08-05
3	2021-08-04	2005-11-21	Female	African American	97.7	None	No	No	Yes	Yes	795	Not Detected	2021-08-05
3	2021-08-04	2009-10-10	Male	African American	97.7	None	Yes	No	Yes	Yes	796	Not Detected	2021-08-05
3	2021-08-04	2008-05-11	Male	White	97.5	None	No	Yes	Yes	Yes	797	Not Detected	2021-08-05
3	2021-08-04	2008-09-15	Female	Asian	97.5	None	No	Yes	Yes	Yes	798	Not Detected	2021-08-05
3	2021-08-04	2008-04-03	Male	White	97.5	None	No	No	Yes	Yes	799	Not Detected	2021-08-05
3	2021-08-04	2004-11-20	Male	White	97.5	None	No	No	Yes	Yes	800	Not Detected	2021-08-05
2	2021-08-05	2004-10-09	Female	White	97.8	None	No	No	Yes	Yes	801	Not Detected	2021-08-06
2	2021-08-05	1961-08-26	Female	White	97.7	None	No	No	Yes	Yes	802	Not Detected	2021-08-06
2	2021-08-05	1958-11-14	Female	White	97.8	None	No	Yes	Yes	Yes	803	Not Detected	2021-08-06
2	2021-08-05	2007-02-22	Female	African American	97.5	None	No	Yes	Yes	Yes	804	Not Detected	2021-08-06
2	2021-08-05	1982-12-21	Female	Asian	97.8	None	No	Yes	Yes	Yes	805	Not Detected	2021-08-06
2	2021-08-05	2006-09-26	Male	White	97.3	Congestion	No	Yes	Yes	Yes	806	Not Detected	2021-08-06
2	2021-08-05	2005-04-21	Female	White	97.5	None	No	Yes	Yes	Yes	807	Not Detected	2021-08-06
2	2021-08-05	2005-01-20	Female	White	97.7	None	No	Yes	Yes	Yes	808	Not Detected	2021-08-06
2	2021-08-05	2003-10-20	Male	White	97.8	None	No	No	Yes	Yes	809	Not Detected	2021-08-06
2	2021-08-05	2004-09-18	Female	African American	97.8	None	No	Yes	Yes	Yes	810	Not Detected	2021-08-06
2	2021-08-05	2001-02-10	Female	White	97.8	None	No	No	Yes	Yes	811	Not Detected	2021-08-06
2	2021-08-05	2004-11-18	Male	African American	98	None	No	Yes	Yes	Yes	812	Not Detected	2021-08-06
2	2021-08-05	2008-11-21	Female	White	98	None	Yes	Yes	Yes	Yes	813	Not Detected	2021-08-06
2	2021-08-05	2001-06-22	Male	Asian	98	None	No	Yes	Yes	Yes	814	Not Detected	2021-08-06
2	2021-08-05	2004-03-17	Female	White	97.7	None	Yes	Yes	Yes	Yes	815	Not Detected	2021-08-06
2	2021-08-05	2009-03-11	Male	White	97.7	None	No	No	Yes	Yes	816	Not Detected	2021-08-06
2	2021-08-05	1989-07-15	Female	African American	97.7	None	Yes	No	Yes	Yes	817	Not Detected	2021-08-06
2	2021-08-05	2003-05-07	Male	White	98	None	Yes	No	Yes	Yes	818	Not Detected	2021-08-06
2	2021-08-05	2007-12-24	Female	White	97.7	None	No	No	Yes	Yes	819	Not Detected	2021-08-06
2	2021-08-05	2005-02-04	Male	White	97.8	None	Yes	Yes	Yes	Yes	820	Not Detected	2021-08-06
2	2021-08-05	1959-01-05	Male	White	97.5	None	No	No	Yes	Yes	821	Not Detected	2021-08-06
1	2021-08-06	2000-09-29	Male	White	97.7	None	Yes	Yes	Yes	Yes	822	Not Detected	2021-08-09
1	2021-08-06	1998-03-24	Male	African American	97.7	None	No	Yes	Yes	Yes	823	Not Detected	2021-08-09
1	2021-08-06	2007-05-07	Female	White	97.8	None	Yes	Yes	Yes	Yes	824	Not Detected	2021-08-09
1	2021-08-06	1972-05-16	Male	African American	97.8	None	No	Yes	Yes	Yes	825	Not Detected	2021-08-09
1	2021-08-06	2010-06-29	Female	African American	97.7	None	No	No	Yes	Yes	826	Not Detected	2021-08-09
1	2021-08-06	2004-08-18	Male	African American	97.8	None	No	Yes	Yes	Yes	827	Not Detected	2021-08-09
1	2021-08-06	2008-08-25	Female	Asian	97.7	None	No	No	Yes	Yes	828	Not Detected	2021-08-09
1	2021-08-06	2008-04-30	Male	Asian	97.5	None	No	Yes	Yes	Yes	829	Not Detected	2021-08-09
1	2021-08-06	2010-03-21	Female	Asian	97.8	None	No	No	Yes	Yes	830	Not Detected	2021-08-09
1	2021-08-06	1992-01-08	Male	Other	97.7	None	No	No	Yes	Yes	831	Not Detected	2021-08-09
1	2021-08-06	2005-02-14	Female	White	98	None	No	No	Yes	Yes	832	Not Detected	2021-08-09
1	2021-08-06	2003-04-25	Female	White	96.8	None	No	Yes	Yes	Yes	833	Not Detected	2021-08-09
1	2021-08-06	2002-05-15	Female	White	97.8	None	Yes	Yes	Yes	Yes	834	Not Detected	2021-08-09
1	2021-08-06	2007-07-26	Male	White	97.7	None	No	Yes	Yes	Yes	835	Not Detected	2021-08-09
1	2021-08-06	2008-05-02	Female	White	97.7	None	Yes	No	Yes	Yes	836	Not Detected	2021-08-09
1	2021-08-06	2009-07-07	Female	White	97.7	None	No	No	Yes	Yes	837	Not Detected	2021-08-09
1	2021-08-06	2007-06-14	Female	African American	97.5	None	No	Yes	Yes	Yes	838	Not Detected	2021-08-09
2	2021-08-10	2005-10-28	Male	White	97.7	None	No	Yes	Yes	Yes	839	Not Detected	2021-08-11
2	2021-08-10	2006-08-01	Male	White	97.7	None	No	Yes	Yes	Yes	840	Not Detected	2021-08-11
2	2021-08-10	2003-12-03	Male	African American	97.8	None	No	No	Yes	Yes	841	Not Detected	2021-08-11
2	2021-08-10	1993-07-09	Female	White	97.3	None	No	Yes	Yes	Yes	842	Not Detected	2021-08-11
2	2021-08-10	2000-06-02	Male	White	97.8	None	No	Yes	Yes	Yes	843	Not Detected	2021-08-11
2	2021-08-10	2001-12-10	Male	African American	97.7	None	Yes	No	Yes	Yes	844	Not Detected	2021-08-11
2	2021-08-10	2001-03-05	Female	White	97.7	None	No	Yes	Yes	Yes	845	Not Detected	2021-08-11
2	2021-08-10	1999-11-02	Female	White	98	None	No	Yes	Yes	Yes	846	Not Detected	2021-08-11
2	2021-08-10	2009-03-16	Female	African American	97.3	None	No	No	Yes	Yes	847	Not Detected	2021-08-11
2	2021-08-10	2006-12-18	Male	White	97.7	None	No	Yes	Yes	Yes	848	Not Detected	2021-08-11
2	2021-08-10	7/174/2002	Male	Asian	97.3	None	No	Yes	Yes	Yes	849	Not Detected	2021-08-11
2	2021-08-10	2006-05-28	Female	White	97.8	None	No	Yes	Yes	Yes	850	Not Detected	2021-08-11
2	2021-08-10	2006-04-12	Male	White	97.8	None	No	Yes	Yes	Yes	851	Not Detected	2021-08-11
2	2021-08-10	2001-03-17	Male	White	96.6	None	No	Yes	Yes	Yes	852	Not Detected	2021-08-11
2	2021-08-10	2004-11-19	Male	White	97.8	None	No	Yes	Yes	Yes	853	Not Detected	2021-08-11
2	2021-08-10	2004-02-16	Female	African American	97.8	None	No	No	Yes	Yes	854	Not Detected	2021-08-11
2	2021-08-10	2008-06-12	Female	White	97.8	None	No	No	Yes	Yes	855	Not Detected	2021-08-11
2	2021-08-10	1993-08-30	Female	White	97.5	None	No	No	Yes	Yes	856	Not Detected	2021-08-11
2	2021-08-10	2010-04-21	Female	African American	97.7	None	No	No	Yes	Yes	857	Not Detected	2021-08-11
2	2021-08-10	2010-08-30	Male	White	97.5	None	No	No	Yes	Yes	858	Not Detected	2021-08-11
2	2021-08-12	2002-02-26	Female	White	97.3	None	No	Yes	Yes	Yes	859	Not Detected	2021-08-12
2	2021-08-12	2007-11-05	Female	White	97.7	None	No	Yes	Yes	Yes	860	Not Detected	2021-08-12
2	2021-08-12	2002-07-27	Male	White	97.8	None	No	Yes	Yes	Yes	861	Not Detected	2021-08-12
2	2021-08-12	1967-09-09	Male	White	97.8	None	No	No	Yes	Yes	862	Not Detected	2021-08-12
2	2021-08-12	1991-05-08	Male	White	98	None	Yes	Yes	Yes	Yes	863	Not Detected	2021-08-12
2	2021-08-12	2011-01-03	Male	African American	97.5	None	No	No	Yes	Yes	864	Detected CT:20.770	2021-08-12			2
2	2021-08-12	2005-10-12	Female	African American	97.8	None	No	Yes	Yes	Yes	865	Not Detected	2021-08-12
2	2021-08-12	2011-07-08	Female	White	96.8	None	Yes	No	Yes	Yes	866	Not Detected	2021-08-12
2	2021-08-12	1966-04-18	Female	African American	97.7	None	No	No	Yes	Yes	867	Not Detected	2021-08-12
2	2021-08-12	1993-03-09	Female	White	96.9	None	Yes	No	Yes	Yes	868	Not Detected	2021-08-12
2	2021-08-12	2007-12-27	Male	White	98.3	None	No	Yes	Yes	Yes	869	Not Detected	2021-08-12
2	2021-08-12	1977-06-03	Female	African American	97.1	None	No	Yes	Yes	Yes	870	Not Detected	2021-08-12
2	2021-08-12	2007-01-03	Male	White	97.5	None	No	Yes	Yes	Yes	871	Not Detected	2021-08-12
2	2021-08-12	1999-12-29	Female	Bi-Racial	97.7	None	No	Yes	Yes	Yes	872	Not Detected	2021-08-12
2	2021-08-12	2002-02-26	Female	White	97.7	None	No	Yes	Yes	Yes	874	Not Detected	2021-08-13
2	2021-08-12	2007-11-05	Female	White	97.7	None	No	Yes	Yes	Yes	875	Not Detected	2021-08-13
2	2021-08-12	2002-07-27	Male	White	97.7	None	No	Yes	Yes	Yes	876	Not Detected	2021-08-13
2	2021-08-12	1967-09-09	Male	White	97.1	None	No	No	Yes	Yes	877	Not Detected	2021-08-13
2	2021-08-12	1991-05-08	Male	White	97.3	None	No	Yes	Yes	Yes	878	Not Detected	2021-08-13
2	2021-08-12	2011-01-03	Male	White	97.5	None	No	No	Yes	Yes	879	Not Detected	2021-08-13
2	2021-08-12	2005-10-12	Female	Black	98	None	No	Yes	Yes	Yes	880	Not Detected	2021-08-13
2	2021-08-12	2011-07-08	Female	White	97.7	None	No	No	Yes	Yes	881	Not Detected	2021-08-13
2	2021-08-12	1966-04-18	Female	Black	97.7	None	No	Yes	Yes	Yes	882	Not Detected	2021-08-13
2	2021-08-12	1993-03-09	Female	African American	97.8	None	No	Yes	Yes	Yes	883	Not Detected	2021-08-13
2	2021-08-12	2007-12-27	Male	White	97.8	None	Yes	Yes	Yes	Yes	884	Not Detected	2021-08-13
2	2021-08-12	1977-06-03	Female	African American	97.8	None	No	Yes	Yes	Yes	885	Not Detected	2021-08-13
2	2021-08-12	2007-01-03	Male	White	97.7	None	No	Yes	Yes	Yes	886	Not Detected	2021-08-13
2	2021-08-12	1999-12-29	Female	White	97.7	None	No	Yes	Yes	Yes	887	Not Detected	2021-08-13
2	2021-08-12	2003-11-13	Female	White	97.7	None	No	Yes	Yes	Yes	888	Not Detected	2021-08-13
2	2021-08-12	1995-09-14	Male	White	97.8	None	No	Yes	Yes	Yes	889	Not Detected	2021-08-13
2	2021-08-12	2009-10-03	Female	White	98.2	None	No	No	Yes	Yes	890	Not Detected	2021-08-13
2	2021-08-12	2008-01-09	Male	White	97.8	None	No	No	Yes	Yes	891	Not Detected	2021-08-13
2	2021-08-12	2006-12-13	Female	White	97.8	None	No	Yes	Yes	Yes	892	Not Detected	2021-08-13
2	2021-08-12	2006-08-23	Female	South Asian (59)	97.7	None	No	No	Yes	Yes	893	Not Detected	2021-08-13
2	2021-08-12	2008-02-10	Female	White	97.8	None	No	Yes	Yes	Yes	894	Not Detected	2021-08-13
2	2021-08-12	2006-11-01	Male	White	98.2	None	No	Yes	Yes	Yes	895	Not Detected	2021-08-13
2	2021-08-12	2001-12-14	Female	White	97.8	None	No	Yes	Yes	Yes	896	Not Detected	2021-08-13
2	2021-08-12	2007-10-28	Female	White	97.5	None	No	Yes	Yes	Yes	897	Not Detected	2021-08-13
1	2021-08-13	2007-12-29	Female	White	97.3	None	No	No	Yes	Yes	898	Not Detected	2021-08-16
1	2021-08-13	2011-08-13	Female	African American	97.5	None	No	No	Yes	Yes	899	Not Detected	2021-08-16
1	2021-08-13	2008-04-22	Male	White	98	None	Yes	No	Yes	Yes	900	Not Detected	2021-08-16
1	2021-08-13	1967-01-03	Female	White	97.5	None	Yes	Yes	Yes	Yes	901	Not Detected	2021-08-16
1	2021-08-13	1990-10-29	Female	White	97.5	None	No	No	Yes	Yes	902	Detected CT:27.844	2021-08-16			3
1	2021-08-13	2010-08-17	Female	Other (4)	97.7	None	No	No	Yes	Yes	903	Not Detected	2021-08-16
1	2021-08-13	2003-10-05	Male	White	98	None	No	Yes	Yes	Yes	904	Not Detected	2021-08-16
1	2021-08-13	1990-12-04	Female	White	97.5	None	No	Yes	Yes	Yes	905	Not Detected	2021-08-16
1	2021-08-13	1988-05-25	Male	African American	96.9	None	No	No	Yes	Yes	906	Not Detected	2021-08-16
1	2021-08-13	2003-09-09	Male	White	97.8	None	No	Yes	Yes	Yes	907	Not Detected	2021-08-16
1	2021-08-13	1971-10-08	female	African American	97.8	None	No	Yes	Yes	Yes	908	Not Detected	2021-08-16
1	2021-08-13	2008-07-25	Female	White	97.5	None	No	No	Yes	Yes	909	Not Detected	2021-08-16
1	2021-08-13	1978-05-26	Female	African American (176)	97.7	None	No	Yes	Yes	Yes	910	Not Detected	2021-08-16
1	2021-08-13	1980-05-08	Female	White	97.7	None	No	Yes	Yes	Yes	911	Not Detected	2021-08-16
2	2021-08-24	2007-11-28	Female	White	97.5	None	No	Yes	Yes	Yes	912	Not Detected	2021-08-25			mask mandate for Chicago
2	2021-08-24	2005-06-12	Female	White	97.5	None	Yes	Yes	Yes	Yes	913	Not Detected	2021-08-25
2	2021-08-24	2003-12-17	Female	White	97.7	None	No	Yes	Yes	Yes	914	Not Detected	2021-08-25
2	2021-08-24	2006-01-07	Male	White	97.7	None	No	Yes	Yes	Yes	915	Not Detected	2021-08-25
2	2021-08-24	1995-01-19	Female	White	97.8	None	No	Yes	Yes	Yes	916	Not Detected	2021-08-25
2	2021-08-24	2005-04-27	Female	White	97.3	None	No	Yes	Yes	Yes	917	Not Detected	2021-08-25
2	2021-08-24	1992-08-09	Female	White	97.8	None	No	Yes	Yes	Yes	918	Not Detected	2021-08-25
2	2021-08-24	2008-12-27	Female	White	97.3	None	No	Yes	Yes	Yes	919	Not Detected	2021-08-25
2	2021-08-24	1988-12-10	Male	White	97.5	None	No	Yes	Yes	Yes	920	Not Detected	2021-08-25
2	2021-08-24	2011-10-16	Female	White	97.7	None	Yes	No	Yes	Yes	921	Not Detected	2021-08-25
2	2021-08-24	2007-07-05	Male	Dominican	97.3	None	No	Yes	Yes	Yes	922	Not Detected	2021-08-25
2	2021-08-24	1997-08-08	Male	White	97.7	None	Yes	No	Yes	Yes	923	Not Detected	2021-08-25
1	2021-08-25	2006-05-12	Male	White	97.8	None	No	Yes	Yes	Yes	924	Not Detected	2021-08-26
1	2021-08-25	1993-09-19	Female	African American	97.5	None	No	Yes	Yes	Yes	925	Not Detected	2021-08-26
1	2021-08-25	2006-04-21	Female	White	97.8	None	No	Yes	Yes	Yes	926	Not Detected	2021-08-26
1	2021-08-25	1979-08-23	Male	African American	97.7	None	No	Yes	Yes	Yes	927	Not Detected	2021-08-26
1	2021-08-25	2012-05-10	Female	African American	97.7	None	No	Yes	Yes	Yes	928	Not Detected	2021-08-26
1	2021-08-25	2004-08-07	Female	White	97.8	None	Yes	Yes	Yes	Yes	929	Not Detected	2021-08-26
1	2021-08-25	1961-03-13	Male	White	97.5	None	Yes	Yes	Yes	Yes	930	Not Detected	2021-08-26
1	2021-08-25	2005-03-17	Female	White	98	None	No	Yes	Yes	Yes	931	Not Detected	2021-08-26
1	2021-08-25	10/30/0983	Female	White	97.8	None	No	Yes	Yes	Yes	932	Not Detected	2021-08-26
1	2021-08-25	2006-01-20	Male	Asian	97.8	None	No	Yes	Yes	Yes	933	Not Detected	2021-08-26
1	2021-08-25	2007-03-08	Male	White	97.3	None	No	Yes	Yes	Yes	934	Not Detected	2021-08-26
1	2021-08-25	2004-10-01	Male	White	97.8	None	No	Yes	Yes	Yes	935	Not Detected	2021-08-26
1	2021-08-25	2005-05-18	Female	White	97.7	None	Yes	Yes	Yes	Yes	936	Not Detected	2021-08-26
1	2021-08-25	1995-03-18	Male	White	97.5	None	Yes	No	Yes	Yes	937	Detected CT: 34.593	2021-08-26			4
1	2021-08-25	2005-05-15	Male	White	96.8	None	No	No	Yes	Yes	938	Not Detected	2021-08-26
1	2021-08-25	2006-08-30	Female	White	97.7	None	No	Yes	Yes	Yes	939	Not Detected	2021-08-26
1	2021-08-25	2012-05-25	Male	White	96.6	None	No	No	Yes	Yes	940	Not Detected	2021-08-26
1	2021-08-25	1983-04-18	Female	White	97.7	None	No	Yes	Yes	Yes	941	Not Detected	2021-08-26
1	2021-08-25	2002-08-18	Female	White	97.8	None	No	Yes	Yes	Yes	942	Not Detected	2021-08-26
1	2021-08-26	1974-02-14	Female	African American	97.7	None	No	No	Yes	Yes	943	Not Detected	2021-08-27
1	2021-08-26	2003-05-17	Female	African American	97.8	None	No	No	Yes	Yes	944	Not Detected	2021-08-27
1	2021-08-26	2008-01-04	Female	African American	97.8	None	No	No	Yes	Yes	945	Not Detected	2021-08-27
1	2021-08-26	2006-03-29	Female	White	96.4	None	No	No	Yes	Yes	946	Not Detected	2021-08-27
1	2021-08-26	1974-02-08	Female	White	97.3	None	Yes/Twice	No	Yes	Yes	947	Not Detected	2021-08-27
1	2021-08-26	1962-08-14	Male	African American	97.3	None	No	Yes	Yes	Yes	948	Not Detected	2021-08-27
1	2021-08-26	2004-03-22	Female	White	97.7	None	No	No	Yes	Yes	949	Not Detected	2021-08-27
1	2021-08-26	2011-10-24	Male	White	97.8	None	No	No	Yes	Yes	950	Detected CT:29.198	2021-08-27			5
1	2021-08-26	1998-12-02	Male	White	97.8	None	No	Yes	Yes	Yes	951	Not Detected	2021-08-27
1	2021-08-26	2007-03-19	Male	White	97.7	None	No	Yes	Yes	Yes	952	Not Detected	2021-08-27
1	2021-08-26	2009-08-15	Female	White	97.7	None	No	No	Yes	Yes	953	Not Detected	2021-08-27
1	2021-08-26	1972-12-20	Male	White	96.8	None	Yes	Yes	Yes	Yes	954	Not Detected	2021-08-27
1	2021-08-26	1971-01-01	Male	White	97.1	None	No	Yes	Yes	Yes	955	Not Detected	2021-08-27
1	2021-08-26	2004-04-30	Female	Asian	96.8	None	No	No	Yes	Yes	956	Not Detected	2021-08-27
1	2021-08-26	1980-05-03	Male	White	97.5	None	No	Yes	Yes	Yes	957	Not Detected	2021-08-27
1	2021-08-26	2009-02-20	Female	White	97.7	None	Yes	No	Yes	Yes	958	Not Detected	2021-08-27
1	2021-08-26	2006-04-22	Female	White	96.6	None	No	No	Yes	Yes	959	Not Detected	2021-08-27
1	2021-08-26	2006-06-14	Male	White	97.7	None	No	Yes	Yes	Yes	960	Not Detected	2021-08-27
1	2021-09-01	2003-05-07	Male	White	98	None	No	Yes	Yes	Yes	961	Not Detected	2021-09-01
1	2021-09-01	2003-07-23	Male	White	97.8	None	No	Yes	Yes	Yes	962	Not Detected	2021-09-01
1	2021-08-31	2001-05-27	Male	White	98	None	Yes	No	Yes	Yes	963	Not Detected	2021-09-01
1	2021-09-01	2000-08-03	Male	White	97.8	None	No	No	Yes	Yes	964	Not Detected	2021-09-01
1	2021-08-31	2005-08-14	Female	White	97.3	None	No	Yes	Yes	Yes	965	Not Detected	2021-09-01
1	2021-09-01	2003-04-11	Male	White	98	None	No	Yes	Yes	Yes	966	Not Detected	2021-09-01
1	2021-08-31	1982-12-30	Male	BiRacial	98	None	Yes	No	Yes	Yes	967	Not Detected	2021-09-01
1	2021-09-01	1990-06-07	Female	Asian	97.8	None	Yes	Yes	Yes	Yes	968	Not Detected	2021-09-01
1	2021-08-31	2011-01-25	Female	African American	97.8	None	No	No	Yes	Yes	969	Not Detected	2021-09-01
1	2021-09-01	1988-03-03	Male	White	98	None	No	No	Yes	Yes	970	Not Detected	2021-09-01
1	2021-08-31	2010-07-14	Female	White	98	None	Yes	No	Yes	Yes	971	Not Detected	2021-09-01
1	2021-09-01	1989-02-26	Female	African American	97.5	None	No	No	Yes	Yes	972	Not Detected	2021-09-01
1	2021-08-31	1990-03-19	Female	White	97.7	None	No	Yes	Yes	Yes	973	Not Detected	2021-09-01
1	2021-09-01	2006-12-26	Female	Other	97.7	None	No	Yes	Yes	Yes	974	Not Detected	2021-09-02
1	2021-09-01	1977-11-19	Male	White	97.8	None	No	Yes	Yes	Yes	975	Not Detected	2021-09-02
1	2021-09-01	2009-04-16	Female	White	97.7	None	Maybe	No	Yes	Yes	976	Not Detected	2021-09-02
1	2021-09-01	1988-02-22	Female	White	97.7	None	Yes	Yes	Yes	Yes	977	Not Detected	2021-09-02
1	2021-09-01	2009-06-28	Female	White	97.8	None	Yes	No	Yes	Yes	978	Not Detected	2021-09-02
1	2021-09-01	1978-09-09	Male	White	97.8	None	Yes	No	Yes	Yes	979	Not Detected	2021-09-02
1	2021-09-01	1990-03-24	Female	White	98	None	No	Yes	Yes	Yes	980	Not Detected	2021-09-02
1	2021-09-01	1978-06-12	Female	Bi-racial	97.5	None	No	Yes	Yes	Yes	981	Not Detected	2021-09-02
1	2021-09-01	1972-03-19	Female	White	97.8	None	No	Yes	Yes	Yes	982	Not Detected	2021-09-02
1	2021-09-01	2001-04-15	Female	White	97.7	None	No	No	Yes	Yes	983	Not Detected	2021-09-02
1	2021-09-01	1985-02-22	Male	White	97.5	None	No	Yes	Yes	Yes	984	Not Detected	2021-09-02
1	2021-09-01	1984-12-09	Male	White	97.7	None	No	No	Yes	Yes	985	Not Detected	2021-09-02
1	2021-09-01	2012-05-25	Male	White	96.9	None	No	No	Yes	Yes	986	Not Detected	2021-09-02
1	2021-09-01	1972-07-03	Female	Other	97.7	None	Maybe	Yes	Yes	Yes	987	Not Detected	2021-09-02
1	2021-09-01	1975-06-01	Female	White	97.3	None	No	Yes	Yes	Yes	988	Not Detected	2021-09-02
1	2021-09-01	1987-10-19	Male	White	97.9	None	No	Yes	Yes	Yes	989	Not Detected	2021-09-02
1	2021-09-01	2011-09-27	Male	White	97.8	None	No	No	Yes	Yes	990	Not Detected	2021-09-02
1	2021-09-01	2010-02-17	Female	White	97.7	None	No	No	Yes	Yes	991	Not Detected	2021-09-02				comp for $10	total number 990
2	2021-09-02	2007-06-27	Female	White	97.8	None	No	No	Yes	Yes	992	Not Detected	2021-09-03
2	2021-09-02	2003-02-02	Female	African American	97.5	None	No	No	Yes	Yes	993	Not Detected	2021-09-03
2	2021-09-02	2003-07-15	Male	White	97.1	None	No	Yes	Yes	Yes	994	Not Detected	2021-09-03
2	2021-09-02	1971-10-25	Male	African American	97.1	None	No	Yes	Yes	Yes	995	Not Detected	2021-09-03
2	2021-09-02	2002-12-20	Male	African American	97.7	None	No	Yes	Yes	Yes	996	Not Detected	2021-09-03
2	2021-09-02	2004-09-14	Female	Middle Eastern	98	None	No	No	Yes	Yes	997	Not Detected	2021-09-03
2	2021-09-02	2009-04-10	Male 400	White	97.6	None	No	No	Yes	Yes	998	Not Detected	2021-09-03
2	2021-09-02	2012-02-26	Male	White	97.7	None	No	No	Yes	Yes	999	Not Detected	2021-09-03
2	2021-09-02	2011-12-21	Male	White	98	None	No	No	Yes	No	1000	Not Detected	2021-09-03
2	2021-09-02	2007-03-23	Female	White	97.7	None	No	No	Yes	Yes	1001	Not Detected	2021-09-03
2	2021-09-02	2008-04-22	Male	White	97.5	None	Yes	Yes	Yes	Yes	1002	Detected (Ct. 35.86)	2021-09-03			6
2	2021-09-02	2000-06-02	Male	White	97.7	None	No	Yes	Yes	Yes	1003	Not Detected	2021-09-03
1	2021-09-08	1978-02-13	Female	African American	97.7	None	No	Yes	Yes	Yes	1004	Not Detected	2021-09-08
1	2021-09-08	1998-01-14	Female	Asian	98.4	None	No	Yes	Yes	Yes	1005	Not Detected	2021-09-08
1	2021-09-08	2010-01-13	Male	African American	97.8	None	No	Yes	Yes	Yes	1006	Not Detected	2021-09-08
1	2021-09-08	2008-09-15	Female	Asian	98.7	None	No	Yes	Yes	Yes	1007	Not Detected	2021-09-08
1	2021-09-08	1999-09-17	Female	White	97.5	None	No	Yes 5-2021 Both	Yes	Yes	1008	Not Detected	2021-09-08
1	2021-09-08	1979-03-13	Female	White	97.5	None	No	Yes 5-2021 Both	Yes	Yes	1009	Not Detected	2021-09-08
1	2021-09-08	2003-12-17	Female	White	97.8	None	No	Yes 8-2021 Both	Yes	Yes	1010	Not Detected	2021-09-08
1	2021-09-08	2006-05-18	Male	White	97.5	None	No	Yes 5-2021 Both	Yes	Yes	1011	Not Detected	2021-09-08
1	2021-09-08	2005-06-29	Female	White	97.1	None	Yes 3/2020	Yes 8-2021 Both	Yes	No	1012	Not Detected	2021-09-08
1	2021-09-08	2003-11-21	Female	White	97.7	None	Yes 10/2020	No	Yes	Yes	1013	Not Detected	2021-09-08
1	2021-09-08	1992-05-12	Male	White	98.1	None	No	Yes 1-2021 Both	Yes	Yes	1014	Not Detected	2021-09-08
1	2021-09-08	1974-02-25	Female	White	97.8	None	Yes 11/2020	Yes 4-2021 Both	Yes	Yes	1015	Not Detected	2021-09-08
1	2021-09-08	1987-01-30	Female	White	97.5	None	Yes 11/2020	No	Yes	Yes	1016	Not Detected	2021-09-08
1	2021-09-08	2004-11-19	Male	White	97.7	None	No	Yes 2-2020 Both	Yes	Yes	1017	Not Detected	2021-09-08
1	2021-09-08	2009-01-16	Female	White	97.9	None	No	No	Yes	Yes	1018	Not Detected	2021-09-08
1	2021-09-08	2006-04-25	Female	White	97.8	None	Yes 1/2020	No	Yes	Yes	1019	Not Detected	2021-09-08
1	2021-09-08	2006-04-25	Female	White	97.8	None	No	Yes	Yes	Yes	1020	Not Detected	2021-09-08
1	2021-09-08	2000-05-18	Male	White	98	None	No	Yes 5-2021 Both	Yes	Yes	1021	Not Detected	2021-09-08
2	2021-09-09	1974-01-17	Female	African American	97.7	None	No	Yes 2/19/2021 Both	Yes	Yes	1022	Not Detected	2021-09-09
2	2021-09-09	2004-08-18	Male	White	97.7	None	No	Yes 5/7/2021 Both	Yes	Yes	1023	Not Detected	2021-09-09
2	2021-09-09	1995-06-07	Male	African American	97.5	None	No	Yes 4/9/2021 Both	Yes	Yes	1024	Not Detected	2021-09-09
2	2021-09-09	2005-04-15	Male	White	97.8	None	No	Yes 6/25/2021 Both	Yes	Yes	1025	Not Detected	2021-09-09
2	2021-09-09	2004-11-19	Female	White	97.5	None	No	Yes 8/25/2021 Both	Yes	Yes	1026	Not Detected	2021-09-09
2	2021-09-09	1975-02-20	Female	African American	97.8	None	No	Yes 5/20/2021 Both	Yes	Yes	1027	Not Detected	2021-09-09
2	2021-09-09	2000-06-02	Male	White	98	None	No	Yes 6/11/2021 Both	Yes	Yes	1028	Not Detected	2021-09-09
2	2021-09-09	2007-06-28	Male	White	98	None	No	No	Yes	Yes	1029	Not Detected	2021-09-09
2	2021-09-10	1974-01-17	Female	African American	97.7	None	No	Yes 2/19/2021 Both	Yes	Yes	1030	Not Detected	2021-09-10
2	2021-09-10	2004-08-18	Male	White	97.7	None	No	Yes 5/7/2021 Both	Yes	Yes	1031	Not Detected	2021-09-10
2	2021-09-10	1995-06-07	Male	African American	97.5	None	No	Yes 4/9/2021 Both	Yes	Yes	1032	Not Detected	2021-09-10
2	2021-09-10	2005-04-15	Male	White	97.8	None	No	Yes 6/25/2021 Both	Yes	Yes	1033	Not Detected	2021-09-10
2	2021-09-10	2004-11-19	Female	White	97.5	None	No	Yes 8/25/2021 Both	Yes	Yes	1034	Not Detected	2021-09-10
2	2021-09-10	1975-02-20	Female	African American	97.8	None	No	Yes 5/20/2021 Both	Yes	Yes	1035	Not Detected	2021-09-10
2	2021-09-10	2000-06-02	Male	White	98	None	No	Yes 6/11/2021 Both	Yes	Yes	1036	Not Detected	2021-09-10
2	2021-09-10	2007-06-28	Male	White	98	None	No	No	Yes	Yes	1037	Not Detected	2021-09-10
2	2021-09-10	1993-02-26	Female	White	97.8	None	No	No	Yes	Yes	1038	Not Detected	2021-09-10
2	2021-09-10	2008-04-21	Female	White	97.7	None	No	Yes N/A	Yes	Yes	1039	Not Detected	2021-09-10
2	2021-09-10	2004-06-19	Male	White	98	None	No	No	Yes	Yes	1040	Not Detected	2021-09-10
2	2021-09-10	2007-09-19	Male	White	98	None	No	No	Yes	Yes	1041	Not Detected	2021-09-10
2	2021-09-10	2005-11-02	Female	White	97.8	None	No	No	Yes	Yes	1042	Not Detected	2021-09-10
2	2021-09-10	2008-12-05	Male	White	96.9	None	No	Yes 6/9/2021 Both	Yes	Yes	1043	Not Detected	2021-09-10
2	2021-09-10	1995-12-14	Female	Asian	98	None	No	Yes 2/22/2021 Both	Yes	Yes	1044	Not Detected	2021-09-10
2	2021-09-10	2004-12-27	Female	White	97.7	None	Yes 11/2021	Yes 6/23/2021 Both	Yes	Yes	1045	Not Detected	2021-09-10
2	2021-09-10	1977-11-16	Male	White	97.7	None	No	Yes 8/13/2021 Both	Yes	Yes	1046	Detected (Ct. 23.50)	2021-09-13			7
2	2021-09-10	2004-10-21	Female	African American	97.7	None	No	No	Yes	Yes	1047	Not Detected	2021-09-13
2	2021-09-10	2006-04-17	Female	African American	97.7	None	No	No	Yes	Yes	1048	Not Detected	2021-09-13
2	2021-09-10	2002-08-19	Male	White	97.8	None	No	Yes 7/2021	Yes	Yes	1049	Not Detected	2021-09-13
2	2021-09-10	2013-01-11	Female	White	97.8	None	No	No	Yes	Yes	1050	Not Detected	2021-09-13
1	2021-09-13	2008-02-25	Female	White	97.1	None	Yes 3/2020	Yes 9/2021 Both	Yes	Yes	1051	Not Detected	2021-09-14
1	2021-09-13	1990-11-21	Female	Asian	97.7	None	No	Yes 4/2021 Both	Yes	Yes	1052	Not Detected	2021-09-14
1	2021-09-13	1981-11-21	Male	White	97.1	None	No	Yes 4/2021 Both	Yes	Yes	1053	Not Detected	2021-09-14
1	2021-09-13	2002-04-26	Male	Bi-Racial	97.8	None	No	Yes 4/2021 Both	Yes	Yes	1054	Not Detected	2021-09-14
1	2021-09-13	2000-06-02	Male	White	97.8	None	No	Yes 5/2021 Both	Yes	Yes	1055	Not Detected	2021-09-14
1	2021-09-13	1971-08-01	Male	African Aerican	97.8	None	Yes 4/15/2020	Yes 4/30/2021 Both	Yes	Yes	1056	Not Detected	2021-09-14
1	2021-09-13	2005-09-02	Female	White	97.3	None	Yes 3/2020	No	Yes	Yes	1057	Not Detected	2021-09-14
1	2021-09-13	1956-07-25	Male	White	97.7	None	Yes 4/2021	Yes 5/2021 Both	Yes	Yes	1058	Not Detected	2021-09-14
1	2021-09-13	2007-09-02	Female	White	97.7	None	No	No	Yes	Yes	1059	Not Detected	2021-09-14
1	2021-09-13	1978-06-20	Male	White	97.9	None	No	Yes 6/2021 Both	Yes	Yes	1060	Not Detected	2021-09-14
1	2021-09-15	1971-09-16	Female	African Aerican	97.7	None	Yes 8/2020	Yes 4/6/2021 Both	Yes	Yes	1061	Not Detected	2021-09-16
1	2021-09-15	2007-05-22	Female	White	97.3	None	No	No	Yes	Yes	1062	Not Detected	2021-09-16
1	2021-09-15	2001-04-03	Female	White	97.5	None	No	Yes 5/2021 Both	Yes	Yes	1063	Not Detected	2021-09-16
1	2021-09-15	1975-07-13	Male	White	97.7	None	No	No	Yes	Yes	1064	Not Detected	2021-09-16
1	2021-09-15	2005-08-10	Male	White	97.8	None	No	No	Yes	Yes	1065	Not Detected	2021-09-16
1	2021-09-15	1990-07-21	Female	White	97.3	None	No	Yes 3/2021 BOTH	Yes	Yes	1066	Not Detected	2021-09-16
1	2021-09-15	1972-07-03	Female	Bi-Racial	96.7	None	Maybe 2/2019	Yes 8/2021 BOTH	Yes	Yes	1067	Not Detected	2021-09-16
1	2021-09-15	2002-04-06	Male	White	97.7	None	Yes 11/2020	Yes 9/10/20021 ONE	Yes	Yes	1068	Not Detected	2021-09-16
2	2021-09-16	2011-02-26	Male	White	97.7	None	No	No	Yes	Yes	1069	Not Detected	2021-09-17
2	2021-09-16	2006-03-29	Female	White	97.8	None	No	No	Yes	Yes	1070	Not Detected	2021-09-17
2	2021-09-16	1965-09-30	Female	Bi-Racial	97.7	None	No	Yes 8/2021 Both	Yes	Yes	1071	Not Detected	2021-09-17
2	2021-09-16	2004-09-28	Female	White	97.8	None	Yes 11/2020	Yes 5/2021 Both	Yes	Yes	1072	Not Detected	2021-09-17
2	2021-09-16	1999-08-29	Male	White	97.7	None	Yes 07/2021	Yes 5/2021 Both	Yes	Yes	1073	Not Detected	2021-09-17
2	2021-09-16	1980-01-16	Female	White	97.5	None	Yes 01/2021	Yes 7/2021 Both	Yes	Yes	1074	Not Detected	2021-09-17
2	2021-09-16	2004-05-18	Male	Asian	97.8	None	No	Yes 8/2021 Both	Yes	Yes	1075	Not Detected	2021-09-17
2	2021-09-16	2005-09-01	Male	White	98.6	None	No	Yes N/A Both	Yes	Yes	1076	Not Detected	2021-09-17
2	2021-09-16	2005-10-28	Male	White	97.7	None	No	Yes 8/2021 Both	Yes	Yes	1077	Not Detected	2021-09-17
2	2021-09-16	2009-11-12	Female	White	97.8	None	No	No	Yes	Yes	1078	Not Detected	2021-09-17
2	2021-09-16	2005-09-25	Female	White	97.5	None	No	No	Yes	Yes	1079	Not Detected	2021-09-17
2	2021-09-16	2010-12-19	Female	White	97.7	None	No	No	Yes	Yes	1080	Not Detected	2021-09-17
2	2021-09-17	2001-10-26	Female	White	97.8	None	No	No	Yes	Yes	1081	Not Detected	2021-09-18
2	2021-09-17	2004-05-10	Female	African American	97.3	Sore Throat	No	No	Yes	Yes	1082	Detected CT:28.199	2021-09-18			8
2	2021-09-17	2010-08-17	Female	White	97.7	None	No	No	Yes	Yes	1083	Not Detected	2021-09-18
2	2021-09-17	2003-07-15	Male	White	98	None	No	Yes 6/2021 Both	Yes	Yes	1084	Not Detected	2021-09-18
2	2021-09-17	2001-05-09	Female	Asian	97.8	None	No	Yes 6/2021 Both	Yes	Yes	1085	Not Detected	2021-09-18
2	2021-09-17	2003-06-19	Female	White	97.7	None	No	Yes 6/2021 Both	Yes	Yes	1086	Not Detected	2021-09-18
2	2021-09-17	1988-03-03	Male	White	96.8	None	No	Yes 8/2021 One	Yes	Yes	1087	Not Detected	2021-09-18
2	2021-09-17	2007-02-22	Female	African American	97.3	None	No	Yes 6/2021 Both	Yes	Yes	1088	Not Detected	2021-09-18
2	2021-09-17	2010-07-10	Male 433	Biracial	97.5	None	Yes 12/2020	No	Yes	Yes	1089	Not Detected	2021-09-18
2	2021-09-17	2011-10-20	Female	White	97.8	None	No	No	Yes	Yes	1090	Not Detected	2021-09-18
1	2021-09-21	1989-11-09	Female	White	97.7	None	No	Yes 4/21/20 Both	Yes	Yes	1091	Not Detected	2021-09-21
1	2021-09-21	2009-11-04	Male	White	97.5	None	No	Yes 6/2021 Both	Yes	Yes	1092	Not Detected	2021-09-21
1	2021-09-21	2000-06-02	Male	White	97.1	None	No	Yes 7/2021 Both	Yes	Yes	1093	Not Detected	2021-09-21
1	2021-09-21	2003-09-13	Male	White	97.7	None	Yes 12/2020	Yes 3/2021 Both	Yes	Yes	1094	Not Detected	2021-09-21
1	2021-09-21	2989-10-11	Female	Asian	97.7	None	Yes 3/2020	Yes 5/2021 Both	Yes	Yes	1095	Not Detected	2021-09-21
1	2021-09-21	1961-03-13	Female	White	97.7	None	Yes 2/2021	Yes 5/2021 Both	Yes	Yes	1096	Not Detected	2021-09-21
1	2021-09-21	2004-05-07	Male	White	97.7	None	Yes 2/2021	No	Yes	Yes	1097	Not Detected	2021-09-21
1	2021-09-21	2009-04-22	female	White	97.7	None	No	No	Yes	Yes	1098	Not Detected	2021-09-21
1	2021-09-21	2013-05-07	Male	White	97.8	None	Yes 9/2020	Yes 5/2021 Both	Yes	Yes	1099	Not Detected	2021-09-21
1	2021-09-21	1980-09-06	Male	White	97.5	None	No	yes 9/13/2021	Yes	Yes	1100	Not Detected	2021-09-21
1	2021-09-21	2011-03-11	Male	White	97.7	None	No	No	Yes	Yes	1101	Not Detected	2021-09-21
2	2021-09-21	2008-03-08	Female	White	97.7	None	No	Yes 4/21/20 Both	Yes	Yes	1102	Not Detected	2021-09-22
2	2021-09-21	2006-01-07	Male	White	97.3	None	No	Yes 6/2021 Both	Yes	Yes	1103	Not Detected	2021-09-22
2	2021-09-21	2004-11-20	Male	White	97.8	None	No	Yes 7/2021 Both	Yes	Yes	1104	Not Detected	2021-09-22
2	2021-09-21	1995-10-06	Male	White	97.7	None	Yes 12/2020	Yes 3/2021 Both	Yes	Yes	1105	Not Detected	2021-09-22
2	2021-09-21	1991-06-12	Female	White	98	None	Yes 3/2020	Yes 5/2021 Both	Yes	Yes	1106	Not Detected	2021-09-22
2	2021-09-21	2006-11-08	Female	White	97.5	None	Yes 2/2021	Yes 5/2021 Both	Yes	Yes	1107	Not Detected	2021-09-22
2	2021-09-21	2009-09-15	Male	White	97.7	None	Yes 2/2021	No	Yes	Yes	1108	Not Detected	2021-09-22
2	2021-09-21	2010-02-21	Male	White	97.5	None	No	No	Yes	Yes	1109	Not Detected	2021-09-22
2	2021-09-21	2004-05-23	Male	African American	967.5	None	No	Yes 7/2021 Both	Yes	Yes	1110	Not Detected	2021-09-22
2	2021-09-21	1994-11-19	Male	White	98	None	No	Yes 4/2021 J.J	Yes	Yes	1111	Not Detected	2021-09-22
2	2021-09-21	2013-01-05	Female	White	97.5	None	No	No	Yes	Yes	1112	Not Detected	2021-09-22
2	2021-09-21	2002-12-23	Female	White	97.7	None	No	Yes 4/2021 Both	Yes	Yes	1113	Not Detected	2021-09-22
2	2021-09-21	2009-04-07	Male	White	97.7	None	No	Yes 9/2021 One	Yes	Yes	1114	Not Detected	2021-09-22
2	2021-09-21	1992-01-05	Female	Indian	97.7	None	No	Yes 5/2021 Both	Yes	Yes	1115	Not Detected	2021-09-22
2	2021-09-21	2002-01-02	Male	White	97.7	None	No	No	Yes	Yes	1116	Not Detected	2021-09-22
2	2021-09-21	2006-08-13	Male 450	White	97.3	None	Yes 2/2020	Yes 9/2021 Both	Yes	Yes	1117	Not Detected	2021-09-22
2	2021-09-21	1992-09-01	Female	White	97.7	None	No	Yes 7/2021 Both	Yes	Yes	1118	Not Detected	2021-09-22
2	2021-09-21	2008-09-29	Female	White	97.5	None	No	Yes 8/2021 Both	Yes	Yes	1119	Not Detected	2021-09-22
1	2021-09-22	1978-11-23	Female	African American	97.3	None	No	Yes 9/12/2021 ONE	Yes	Yes	1120	Not Detected	2021-09-23
1	2021-09-22	2010-03-08	Male	White	97.7	None	No	Yes 7/2021 Both	Yes	Yes	1121	Not Detected	2021-09-23
1	2021-09-22	1981-04-06	Female	African American	97.5	None	No	No	Yes	Yes	1122	Not Detected	2021-09-23
1	2021-09-22	1984-12-09	Male	White	97.5	None	No	No	Yes	Yes	1123	Not Detected	2021-09-23
1	2021-09-22	1975-01-15	Male	African American	97.3	None	No	Yes 4/21 Both	Yes	Yes	1124	Not Detected	2021-09-23
1	2021-09-22	1968-12-01	Female	Asian	97.7	None	No	Yes 4/21 Both	Yes	Yes	1125	Not Detected	2021-09-23
1	2021-09-22	2006-02-19	Male	Asian	97.8	None	No	No	Yes	Yes	1126	Not Detected	2021-09-23
2	2021-09-23	2003-04-20	Male	African American	97.7	None	No	No	Yes	Yes	1127	Not Detected	2021-09-24
2	2021-09-23	2000-09-04	Male	White	97.7	None	No	Yes 4/21 Both	Yes	Yes	1128	Not Detected	2021-09-24
2	2021-09-23	1977-08-23	Male	White	97.5	None	No	Yes 4/21 Both	Yes	Yes	1129	Not Detected	2021-09-24
2	2021-09-23	2002-12-20	Male	African American	97.3	None	No	Yes 8/21 One	Yes	Yes	1130	Not Detected	2021-09-24
2	2021-09-23	2007-07-25	Female	Asian	98	None	No	Yes 8/21 Both	Yes	Yes	1131	Not Detected	2021-09-24
2	2021-09-23	2003-04-24	Male	White	97.58	None	No	Yes 5/21 Both	Yes	Yes	1132	Not Detected	2021-09-24
2	2021-09-23	2004-02-10	Male	White	97.1	None	No	Yes 5/21 Both	Yes	Yes	1133	Not Detected	2021-09-24
2	2021-09-23	2006-04-14	Male	White	97.3	None	No	No	Yes	Yes	1134	Not Detected	2021-09-24
2	2021-09-23	2003-04-02	Female	White	97.8	None	Yes 10/2020	Yes 8/21 One	Yes	Yes	1135	Not Detected	2021-09-24
2	2021-09-23	2004-07-21	Male	African American	98	None	No	Yes 6/21 Both	Yes	Yes	1136	Detected Ct: 36.443	2021-09-24			9
2	2021-09-23	2001-09-21	Male 463	White	97.8	None	No	Yes 5/21 Both	Yes	Yes	1137	Not Detected	2021-09-24
2	2021-09-23	2004-12-30	Female	White	97.7	None	No	No	Yes	Yes	1138	Not Detected	2021-09-24
2	2021-09-23	2008-12-27	Female	White	97.5	None	No	Yes N/A Both	Yes	Yes	1139	Not Detected	2021-09-24
2	2021-09-23	2006-05-23	Female	White	97.5	None	No	No	Yes	Yes	1140	Not Detected	2021-09-24
2	2021-09-23	2010-01-24	Female	White	97.8	None	No	No	Yes	Yes	1141	Not Detected	2021-09-24
1	2021-09-27	1977-06-18	Male	White	98	None	Yes 12/2020	Yes 2/2021 Both	Yes	Yes	1142	Not Detected	2021-09-28
1	2021-09-27	1970-10-26	Female	White	97.1	None	No	Yes 5/21 Both	Yes	Yes	1143	Not Detected	2021-09-28
1	2021-09-27	1989-08-22	Female	African American	97.3	None	No	Yes 1/2021 Both	Yes	Yes	1144	Not Detected	2021-09-28
1	2021-09-27	1990-07-07	Female	White	97.3	None	No	Yes 4/2021 Both	Yes	Yes	1145	Not Detected	2021-09-28
1	2021-09-27	1999-02-23	Male	White	97.5	None	Yes 8/2020	Yes 6/21 Both	Yes	Yes	1146	Not Detected	2021-09-28
1	2021-09-27	1980-08-02	Male	White	97.7	None	No	Yes 3/27/21 Both	Yes	Yes	1147	Not Detected	2021-09-28
1	2021-09-27	1972-09-02	Female	White	97.7	None	No	Yes 5/7/21 Both	Yes	Yes	1148	Not Detected	2021-09-28
1	2021-09-27	1991-03-28	Male	White	97.8	None	No	Yes 1/2021 Both	Yes	Yes	1149	Not Detected	2021-09-28
1	2021-09-27	2012-09-12	Male	White	97.8	None	No	No	Yes	Yes	1150	Not Detected	2021-09-28
1	2021-09-27	1977-11-29	Male	White	97.8	None	No	No	Yes	Yes	1151	Not Detected	2021-09-28
1	2021-09-27	1993-05-11	Female	White	98	None	No	Yes 5/11/21	Yes	Yes	1152	Not Detected	2021-09-28
1	2021-09-27	2005-08-31	Male	White	96.8	None	No	Yes 9/21 Both	Yes	Yes	1153	Not Detected	2021-09-28
1	2021-09-27	1992-09-01	Female	White	97.7	None	No	Yes 7/31/21 Both	Yes	Yes	1154	Not Detected	2021-09-28
2	2021-09-28	2009-04-07	Male	White	97.5	None	No	Yes 9/2021 Both	Yes	Yes	1155	Not Detected	2021-09-29
2	2021-09-28	1992-08-09	Female	White	97.3	None	No	Yes 3/2021 Both	Yes	Yes	1156	Not Detected	2021-09-29
2	2021-09-28	2009-04-10	Male	White	97.7	None	No	No	Yes	Yes	1157	Not Detected	2021-09-29
2	2021-09-28	2006-12-18	Male	White	97.7	None	No	Yes 5/2021 Both	Yes	Yes	1158	Not Detected	2021-09-29
2	2021-09-28	1998-07-27	Male	White	97.8	None	Yes 10/2020	Yes 9/2021 One	Yes	Yes	1159	Not Detected	2021-09-29
2	2021-09-28	2008-10-30	Male	White	97.3	None	No	No	Yes	Yes	1160	Not Detected	2021-09-29
2	2021-09-28	2002-07-18	Female	African American	97.5	None	No	Yes 9/2021 Both	Yes	Yes	1161	Not Detected	2021-09-29
2	2021-09-28	2007-07-05	Male	White	97.5	None	No	Yes 5/2021 Both	Yes	Yes	1162	Not Detected	2021-09-29
2	2021-09-28	2013-10-10	Female	Middle Eastern	97.7	None	No	No	Yes	Yes	1163	Not Detected	2021-09-29
2	2021-09-28	2011-07-07	Female	White	97.7	None	No	No	Yes	Yes	1164	Not Detected	2021-09-29
1	2021-09-29	1972-03-12	Female	White	98	None	No	No	Yes	Yes	1165	Not Detected	2021-09-30
1	2021-09-29	1977-11-19	Male	White	97.5	None	No	Yes 4/21 Both	Yes	Yes	1166	Not Detected	2021-09-30
1	2021-09-29	2003-04-02	Female	White	98	None	Yes 10/2020	Yes 8/21 ONE	Yes	Yes	1167	Not Detected	2021-09-30
1	2021-09-29	2011-02-09	Female	White	97.8	None	No	No	Yes	Yes	1168	Not Detected	2021-09-30
1	2021-09-29	1977-11-20	Male	Asian	97.5	None	Yes 2/2019	Yes 4/15/21 Both	Yes	Yes	1169	Not Detected	2021-09-30
1	2021-09-29	1986-03-01	Female	White	97.5	None	Yes 11/4/20	Yes 4/21 Both	Yes	Yes	1170	Not Detected	2021-09-30
1	2021-09-29	1990-09-03	Female	White	97.7	None	No	Yes 3/21 Both	Yes	Yes	1171	Not Detected	2021-09-30
1	2021-09-29	1969-07-12	Female	White	97.5	None	No	No	Yes	Yes	1172	Not Detected	2021-09-30
1	2021-09-29	2002-08-01	Female	White	97.5	None	No	Yes 6/21 Both	Yes	Yes	1173	Not Detected	2021-09-30
1	2021-09-29	2010-07-13	Female	White	97.8	None	No	No	Yes	Yes	1174	Not Detected	2021-09-30
1	2021-09-29	2009-10-04	Female	White	97.3	None	No	No	Yes	Yes	1175	Not Detected	2021-09-30
1	2021-09-29	2005-05-15	Male	White	97.8	None	No	Yes 9/18/21 Both	Yes	Yes	1176	Not Detected	2021-09-30
1	2021-09-29	2008-05-02	Female	White	98	None	Yes 4/21	No	Yes	Yes	1177	Not Detected	2021-09-30
1	2021-09-29	2009-07-07	Female	White	97.8	None	No	No	Yes	Yes	1178	Not Detected	2021-09-30
2	2021-09-30	2003-05-30	Female	White	97.7	None	No	Yes 8/2021 Both	Yes	Yes	1179	Not Detected	2021-10-01
2	2021-09-30	2006-08-23	Female	South Asian	97.7	Runny nose	No	No	Yes	Yes	1180	Not Detected	2021-10-01
2	2021-09-30	2011-02-26	Male	White	97.1	Cough	No	No	Yes	Yes	1181	Not Detected	2021-10-01
2	2021-09-30	1961-08-26	Female	White	97.8	None	No	Yes 4/2021 Both	Yes	Yes	1182	Not Detected	2021-10-01
2	2021-09-30	2007-12-27	Male	White	97.3	None	Yes 11/2020	Yes N/A Both	Yes	Yes	1183	Not Detected	2021-10-01
2	2021-09-30	2011-10-24	Male	White	97.7	None	No	No	Yes	Yes	1184	Not Detected	2021-10-01
2	2021-09-30	2003-07-15	Male	White	97.7	None	No	Yes 9/2021 Both	Yes	Yes	1185	Not Detected	2021-10-01
2	2021-09-30	1998-03-24	Male	African American	97.7	None	No	Yes 1/2021 Both	Yes	Yes	1186	Not Detected	2021-10-01
2	2021-09-30	1988-02-27	Male	African American	97.3	None	No	Yes 7/2021 Both	Yes	Yes	1187	Not Detected	2021-10-01
2	2021-09-30	1993-03-09	Female	African American	97.5	None	No	Yes 6/2021 Both	Yes	Yes	1188	Not Detected	2021-10-01
2	2021-09-30	2005-08-16	Female	White	96.8	None	No	Yes 8/2021 Both	Yes	Yes	1189	Not Detected	2021-10-01
2	2021-09-30	2001-12-30	Female	White	98	None	No	Yes 5/2021 Both	Yes	Yes	1190	Not Detected	2021-10-01
2	2021-09-30	2007-06-30	Female	African American	97.8	None	No	No	Yes	Yes	1191	Not Detected	2021-10-01
2	2021-09-30	2009-05-22	Male	White	98.2	None	No	Yes 9/2021 Both	Yes	Yes	1192	Not Detected	2021-10-01
2	2021-09-30	2004-11-18	Male	White	97.8	None	No	Yes N/A Both	Yes	Yes	1193	Not Detected	2021-10-01
2	2021-09-30	2009-09-18	Female	White	98	None	No	Yes 9/2021 One	Yes	Yes	1194	Not Detected	2021-10-01
2	2021-09-30	2009-03-11	Male	White	98	None	No	No	Yes	Yes	1195	Not Detected	2021-10-01
2	2021-09-30	2005-04-18	Male	White	98	None	No	Yes 7/2021 Both	Yes	Yes	1196	Not Detected	2021-10-01
2	2021-09-30	2004-04-20	Female	White	97.8	None	No	Yes 4/2021 Both	Yes	Yes	1197	Not Detected	2021-10-01
2	2021-10-01	2004-05-17	Male	White	97.8	None	No	Yes 4/2021 Both	Yes	Yes	1198	Not Detected	2021-10-02
2	2021-10-01	2000-08-31	Male	White	97.8	None	No	Yes 3/2021 Both	Yes	Yes	1199	Not Detected	2021-10-02
2	2021-10-01	1979-02-17	Female	Asian	97.1	None	No	No	Yes	Yes	1200	Not Detected	2021-10-02
2	2021-10-01	2004-03-01	Male	White	97.7	None	No	Yes 9/2021 Both	Yes	Yes	1201	Not Detected	2021-10-02
2	2021-10-01	2009-07-07	Female	White	97.8	None	No	No	Yes	Yes	1202	Not Detected	2021-10-02
2	2021-10-01	1980-09-05	Female	White	98	None	Yes 11/2020	Yes 9/2021 Both	Yes	Yes	1203	Not Detected	2021-10-02
1	2021-10-04	1986-03-21	Male	White	97.5	None	No	Yes 4/12/2021 Both	Yes	Yes	1204	Not Detected	2021-10-05
1	2021-10-04	1994-11-19	Male	African American	97.7	None	No	Yes 2/21 Both	Yes	Yes	1205	Not Detected	2021-10-05
1	2021-10-04	2009-11-25	Male	White	97.5	None	No	No	Yes	Yes	1206	Not Detected	2021-10-05
1	2021-10-04	2014-10-01	Male	White	97.7	None	No	No	Yes	Yes	1207	Not Detected	2021-10-05
1	2021-10-04	2014-10-01	Male	White	98	None	No	No	Yes	Yes	1208	Not Detected	2021-10-05
1	2021-10-04	1975-12-23	Female	White	97.3	None	No	No	Yes	Yes	1209	Not Detected	2021-10-05
1	2021-10-04	2007-03-03	Female	White	97.7	None	No	No	Yes	Yes	1210	Not Detected	2021-10-05
1	2021-10-04	2008-07-01	Male	White	96.4	None	No	Yes 3/21 Both	Yes	Yes	1211	Not Detected	2021-10-05
1	2021-10-04	1998-03-21	Female	White	97.3	None	Yes 8/2020	Yes 5/21 Both	Yes	Yes	1212	Not Detected	2021-10-05
1	2021-10-04	1974-02-28	Male	White	97.7	None	Yes 3/24/2020	Yes 4/21 Both	Yes	Yes	1213	Not Detected	2021-10-05
2	2021-10-05	2007-11-28	Female	White	97.5	None	No	Yes 8/2021 Both	Yes	Yes	1214	Not Detected	2021-10-06
2	2021-10-05	2002-11-16	Male	White	97.7	None	No	Yes 9/2021 One	Yes	Yes	1215	Not Detected	2021-10-06
2	2021-10-05	1998-03-24	Male	African American	97.1	None	No	Yes 9/2021 Both	Yes	Yes	1216	Not Detected	2021-10-06
2	2021-10-05	1993-05-21	Female	White	97.3	None	No	Yes 8/2021 Both	Yes	Yes	1217	Not Detected	2021-10-06
2	2021-10-05	2002-02-28	Male	White	97.8	None	No	Yes 3/2021 Both	Yes	Yes	1218	Not Detected	2021-10-06
2	2021-10-05	2009-08-05	Male	White	98	None	No	Yes 9/2021 Both	Yes	Yes	1219	Not Detected	2021-10-06
2	2021-10-05	2004-11-09	Female	White	97.8	None	No	Yes 8/2021 Both	Yes	Yes	1220	Not Detected	2021-10-06
2	2021-10-05	1992-10-05	Female	White	97.5	None	No	Yes 7/2021 Both	Yes	Yes	1221	Not Detected	2021-10-06
2	2021-10-05	2004-11-09	Female	White	97.7	None	No	Yes 8/2021 Both	Yes	Yes	1222	Not Detected	2021-10-06
2	2021-10-05	2004-11-19	Male	White	97.5	None	No	Yes N/A Both	Yes	Yes	1223	Not Detected	2021-10-06
2	2021-10-05	1985-10-25	Female	N/A	96.8	None	No	Yes 7/2021 Both	Yes	Yes	1224	Not Detected	2021-10-06
2	2021-10-05	2005-02-09	Female	White	97.5	None	Yes 9/2020	Yes 6/2021 One	Yes	Yes	1225	Not Detected	2021-10-06
2	2021-10-05	2009-10-04	Female	White	97.7	None	No	No	Yes	Yes	1226	Not Detected	2021-10-06
2	2021-10-05	1975-05-30	Female	White	97.7	None	No	Yes 5/2021 Both	Yes	Yes	1227	Not Detected	2021-10-06
2	2021-10-05	2003-05-13	Female	White	97.7	None	No	Yes 4/2021 Both	Yes	Yes	1228	Not Detected	2021-10-06
2	2021-10-05	6/302009	Male	White	97.5	None	Yes 11/2020	Yes 8/2021 Both	Yes	Yes	1229	Not Detected	2021-10-06
1	2021-10-06	1976-10-23	Female	White	97.5	None	No	Yes 4/2021 Both	Yes	Yes	1230	Not Detected	2021-10-07
1	2021-10-06	2008-05-11	Male	White	97.5	None	No	Yes 8/2021 Both	Yes	Yes	1231	Not Detected	2021-10-07
1	2021-10-06	1970-01-21	Female	White	97.7	None	Yes 1/2021	Yes 6/2021 Both	Yes	Yes	1232	Not Detected	2021-10-07
1	2021-10-06	2007-05-30	Male	Asian	97.5	None	No	Yes 7/2021 Both	Yes	Yes	1233	Not Detected	2021-10-07
1	2021-10-06	2008-07-13	Female	Asian	97.7	None	No	Yes 7/2021 Both	Yes	Yes	1234	Not Detected	2021-10-07
1	2021-10-06	2011-08-21	Female	White	97.1	None	No	No	Yes	Yes	1235	Not Detected	2021-10-07
1	2021-10-06	2007-05-12	Male	Asian	97.7	None	No	Yes 8/2021 Both	Yes	Yes	1236	Not Detected	2021-10-07
1	2021-10-06	2009-04-17	Male	White	97.5	None	No	No	Yes	Yes	1237	Not Detected	2021-10-07
1	2021-10-06	2004-03-17	Female	White	97.3	None	Yes 11/2020	Yes 6/2021 Both	Yes	Yes	1238	Not Detected	2021-10-07
1	2021-10-06	2009-07-25	Male	African American	97.3	None	No	No	Yes	Yes	1239	Not Detected	2021-10-07
1	2021-10-06	2006-03-25	Female	White	97.7	None	No	Yes 6/2021 Both	Yes	Yes	1240	Not Detected	2021-10-07
1	2021-10-06	1962-05-14	Female	African American	97.8	None	No	No	Yes	Yes	1241	Not Detected	2021-10-07
2	2021-10-07	2006-03-07	Female	African American	97.7	None	No	Yes N/A Both	Yes	Yes	1242	Not Detected	2021-10-08
2	2021-10-07	1974-08-07	Male	African American	98	None	No	Yes 6/2021 Both	Yes	Yes	1243	Not Detected	2021-10-08
2	2021-10-07	1999-10-15	Female	White	97.7	None	Yes 4/2020	No	Yes	Yes	1244	Not Detected	2021-10-08
2	2021-10-07	1998-07-29	Female	White	97.3	None	No	No	Yes	Yes	1245	Not Detected	2021-10-08
2	2021-10-07	2004-05-02	Female	White	97.3	None	No	Yes 5/2021 Both	Yes	Yes	1246	Not Detected	2021-10-08
2	2021-10-07	1993-06-01	Female	White	97.7	None	No	Yes 10/2021 Both	Yes	Yes	1247	Not Detected	2021-10-08
2	2021-10-07	2004-02-16	Female	African American	97.6	None	No	Yes 5/2021 Both	Yes	Yes	1248	Not Detected	2021-10-08
2	2021-10-07	2005-09-19	Female	African American	97.5	None	No	Yes 5/2021 Both	Yes	Yes	1249	Not Detected	2021-10-08
2	2021-10-07	2003-07-21	Female	African American	97.3	None	No	No	Yes	Yes	1250	Not Detected	2021-10-08
2	2021-10-07	2005-11-16	Male	White	98.2	None	No	No	Yes	Yes	1251	Not Detected	2021-10-08
2	2021-10-07	2006-02-24	Male	White	97.8	None	Yes 11/2020	Yes N/A Both	Yes	Yes	1252	Not Detected	2021-10-08
2	2021-10-07	2009-03-26	Female	White	97.5	None	No	No	Yes	Yes	1253	Not Detected	2021-10-08
2	2021-10-08	2007-03-13	Female	Other	97.8	No	No	Yes N/A Both	Yes	Yes	1254	Not Detected	2021-10-11
2	2021-10-08	2002-03-05	Male	White	97.7	No	No	Yes 4/2021 Both	Yes	Yes	1255	Not Detected	2021-10-11
2	2021-10-08	1963-08-10	Female	White	97.5	No	No	Yes 6/2021 J.J	Yes	Yes	1256	Not Detected	2021-10-11
2	2021-10-08	2003-05-17	Female	African American	97.7	No	No	No	Yes	Yes	1257	Not Detected	2021-10-11
2	2021-10-08	1999-04-13	Male	White	97.7	No	No	Yes 6/2021 Both	Yes	Yes	1258	Not Detected	2021-10-11
2	2021-10-08	1986-09-17	Female	White	97.8	No	No	Yes 4/2021 Both	Yes	Yes	1259	Not Detected	2021-10-11
2	2021-10-08	2003-02-13	Female	White	97.5	No	No	Yes 5/2021 Both	Yes	Yes	1260	Not Detected	2021-10-11
2	2021-10-08	1980-05-08	Female	White	97.8	No	No	Yes 1/2021 Both	Yes	Yes	1261	Not Detected	2021-10-11
2	2021-10-08	2008-04-22	Female	African American	97.3	No	No	Yes 9/2021 One	Yes	Yes	1262	Not Detected	2021-10-11
1	2021-10-11	2006-02-21	Female	White	97.8	None	No	Yes 7/21 Both	Yes	Yes	1263	Not Detected	2021-10-12
1	2021-10-11	1972-10-19	Female	White	97.5	None	No	Yes 7/21 Both	Yes	Yes	1264	Not Detected	2021-10-12
1	2021-10-11	2004-04-15	Female	White	97.5	None	Maybe 12/2020	Yes 7/21 Both	Yes	Yes	1265	Not Detected	2021-10-12
1	2021-10-11	2003-01-10	Female	White	97.8	None	Yes 4/2021	Yes 5/8/21 Both	Yes	Yes	1266	Not Detected	2021-10-12
1	2021-10-11	2006-07-14	Female	African American	97.8	None	Yes 11/20	Yes 8/25/21 Both	Yes	Yes	1267	Not Detected	2021-10-12
1	2021-10-11	2006-02-24	Male	White	97.8	None	Yes 11/20	Yes 6/21 Both	Yes	Yes	1268	Not Detected	2021-10-12
1	2021-10-11	1974-09-27	Female	White	97.8	None	Yes 11/20	Yes 5/21 Both	Yes	Yes	1269	Not Detected	2021-10-12
2	2021-10-12	1990-12-21	Female	Asian	97.5	None	No	No	Yes	Yes	1270	Not Detected	2021-10-13
2	2021-10-12	2006-08-15	Female	White	97.7	Runny Nose	No	Yes 7/2021 Both	Yes	Yes	1271	Not Detected	2021-10-13
2	2021-10-12	2007-10-08	Female	White	97.7	None	No	Yes N/A Both	Yes	Yes	1272	Not Detected	2021-10-13
2	2021-10-12	2008-07-05	Female	White	97.7	None	No	Yes N/A Both	Yes	Yes	1273	Not Detected	2021-10-13
2	2021-10-12	2003-06-11	Male	White	97.8	None	No	Yes 9/2021 One	Yes	Yes	1274	Not Detected	2021-10-13
2	2021-10-12	2006-12-03	Male	White	96.9	None	No	Yes 7/2021 Both	Yes	Yes	1275	Not Detected	2021-10-13
2	2021-10-12	2002-07-28	Male	African American	97.3	None	No	Yes 5/2021 Both	Yes	Yes	1276	Not Detected	2021-10-13
2	2021-10-12	2009-01-23	Female	White	96.8	None	No	Yes 8/2021 Both	Yes	Yes	1277	Not Detected	2021-10-13
2	2021-10-12	2007-10-20	Female	White	97.5	None	Yes N/A	No	Yes	Yes	1278	Not Detected	2021-10-13
2	2021-10-12	2006-06-09	Female	African American	97.36	None	Yes N/A	No	Yes	Yes	1279	Not Detected	2021-10-13
2	2021-10-12	1982-01-19	Female	White	97.3	None	No	Yes 7/2021 Both	Yes	Yes	1280	Not Detected	2021-10-13
2	2021-10-12	2008-09-29	Female	White	97.7	None	No	Yes 6/2021 Both	Yes	Yes	1281	Not Detected	2021-10-13
2	2021-10-12	2008-01-07	Female	White	98	None	No	Yes 5/2021 Both	Yes	Yes	1282	Not Detected	2021-10-13
2	2021-10-12	2010-11-17	Female	White	97.5	None	Yes 11/2020	No	Yes	Yes	1283	Not Detected	2021-10-13
2	2021-10-12	1970-04-27	Male	Asian	97.8	None	No	Yes 6/2021 Both	Yes	Yes	1284	Not Detected	2021-10-13
1	2021-10-13	2008-02-09	Male	White	97.8	None	Yes 12/2020	No	Yes	Yes	1285	Not Detected	2021-10-14
1	2021-10-13	1972-07-03	Female	Bi-Racial	97.5	None	Yes 2/2019	Yes 6/2021 Both	Yes	Yes	1286	Not Detected	2021-10-14
1	2021-10-13	2007-05-01	Male	White	96.9	None	No	No	Yes	Yes	1287	Not Detected	2021-10-14
1	2021-10-13	1983-03-28	Female	White	97.5	None	Yes 10/2020	Yes 7/2021 Both	Yes	Yes	1288	Not Detected	2021-10-14
1	2021-10-13	2006-03-01	Male	White	96.9	None	Yes 10/2020	Yes 7/2021 Both	Yes	Yes	1289	Not Detected	2021-10-14
1	2021-10-13	2002-04-06	Male	White	97.8	None	Yes 1/2021	Yes 9/2021 Both	Yes	Yes	1290	Not Detected	2021-10-14
1	2021-10-13	2012-05-25	Male	White	97.8	None	No	No	Yes	Yes	1291	Not Detected	2021-10-14
1	2021-10-13	2010-08-30	Female	White	97.8	None	No	Yes 7/2021 Both	Yes	Yes	1292	Not Detected	2021-10-14
1	2021-10-13	2011-01-24	Female	White	97.7	None	No	No	Yes	Yes	1293	Not Detected	2021-10-14
1	2021-10-13	1985-02-22	Male	White	97.5	None	No	Yes 7/2021 Both	Yes	Yes	1294	Not Detected	2021-10-14
1	2021-10-13	2011-04-29	Female	Asian	97.7	None	No	No	Yes	Yes	1295	Not Detected	2021-10-14
2	2021-10-15	2010-03-22	Male	White	97.7	None	No	Yes 10/2021 Both	Yes	Yes	1296	Not Detected	2021-10-18
2	2021-10-15	2004-11-03	Male	White	98	None	No	Yes 5/2021 Both	Yes	Yes	1297	Not Detected	2021-10-18
2	2021-10-15	2002-12-27	Male	Asian	97.7	None	No	Yes 5/2021 Both	Yes	Yes	1298	Not Detected	2021-10-18
2	2021-10-15	2003-07-15	Male	White	97.7	None	No	Yes 6/2021 Both	Yes	Yes	1299	Not Detected	2021-10-18
2	2021-10-15	2007-03-19	Male	White	97.7	None	No	Yes 6/2021 Both	Yes	Yes	1300	Not Detected	2021-10-18
2	2021-10-15	2009-02-21	Male	White	97.5	None	No	Yes 4/2021 Both	Yes	Yes	1301	Not Detected	2021-10-18
2	2021-10-15	1985-06-29	Female	White	97.7	None	No	Yes 2/2021 Both	Yes	Yes	1302	Not Detected	2021-10-18
2	2021-10-15	2002-01-21	Male	White	97.7	None	No	Yes 4/2021 Both	Yes	Yes	1303	Not Detected	2021-10-18
1	2021-10-18	1982-01-08	Female	White	97.3	None	No	Yes 5/2021 Both	Yes	Yes	1304	Not Detected	2021-10-19
1	2021-10-18	1983-04-16	Female	White	97.5	None	No	Yes 3/21 Both	Yes	Yes	1305	Not Detected	2021-10-19
1	2021-10-18	2001-11-05	Male	White	97.5	None	No	No	Yes	Yes	1306	Not Detected	2021-10-19
1	2021-10-18	2008-03-17	Male	White	98	None	No	No	Yes	Yes	1307	Not Detected	2021-10-19
1	2021-10-18	1966-10-22	Male	White	97.3	None	No	Yes 6/2021 Both	Yes	Yes	1308	Not Detected	2021-10-19
1	2021-10-18	2012-08-30	Male	White	97.5	None	No	No	Yes	Yes	1309	Not Detected	2021-10-19
1	2021-10-18	1983-11-10	Female	White	97.7	None	No	Yes 3/21 Both	Yes	Yes	1310	Not Detected	2021-10-19
1	2021-10-18	2008-12-05	Male	White	97.8	None	No	Yes 7/21 Both	Yes	Yes	1311	Not Detected	2021-10-19
1	2021-10-18	1978-09-29	Female	White	97.5	None	No	Yes 4/21 ONE Johnson	Yes	Yes	1312	Not Detected	2021-10-19
2	2021-10-19	1970-11-23	Female	White	97.7	None	No	No	Yes	Yes	1313	Not Detected	2021-10-20
2	2021-10-19	2006-11-08	Female	White	97.7	None	No	Yes 9/2021 Both	Yes	Yes	1314	Not Detected	2021-10-20
2	2021-10-19	2008-01-15	Female	White	97.5	None	No	Yes 8/2021 Both	Yes	Yes	1315	Not Detected	2021-10-20
2	2021-10-19	2006-03-03	Female	White	97.7	None	No	Yes 5/2021 Both	Yes	Yes	1316	Not Detected	2021-10-20
2	2021-10-19	2006-03-29	Female	White	97.7	None	No	No	Yes	Yes	1317	Not Detected	2021-10-20
2	2021-10-19	2010-02-21	Male	White	97.8	None	No	No	Yes	Yes	1318	Not Detected	2021-10-20
2	2021-10-19	1990-09-16	Male	White	97.5	None	No	Yes 4/2021 Both	Yes	Yes	1319	Not Detected	2021-10-20
2	2021-10-19	1996-05-15	Female	Asian	97.8	None	No	Yes 1/2021 Both	Yes	Yes	1320	Not Detected	2021-10-20
2	2021-10-19	2001-02-15	Female	Middle Eastern	97.7	None	No	Yes 5/2021 Both	Yes	Yes	1321	Not Detected	2021-10-20
2	2021-10-19	1993-11-17	Female	White	97.7	None	No	No	Yes	Yes	1322	Not Detected	2021-10-20
2	2021-10-19	2000-05-18	Male	White	98	None	No	Yes 5/2021 Both	Yes	Yes	1323	Not Detected	2021-10-20
2	2021-10-19	2007-10-16	Male	White	97.8	None	No	No	Yes	Yes	1324	Not Detected	2021-10-20
2	2021-10-19	2005-05-20	Male	White	97.8	None	No	Yes 6/2021 Both	Yes	Yes	1325	Not Detected	2021-10-20
2	2021-10-19	2002-12-23	Female	White	97.8	None	No	Yes 4/2021 Both	Yes	Yes	1326	Not Detected	2021-10-20
2	2021-10-19	2004-08-26	Male	Middle Eastern	97.5	None	No	No	Yes	Yes	1327	Not Detected	2021-10-20
2	2021-10-19	1976-08-27	Female	White	98	None	No	Yes 5/2021 Both	Yes	Yes	1328	Not Detected	2021-10-20
2	2021-10-19	2006-05-12	Male	White	97.7	None	No	Yes 7/2021 Both	Yes	Yes	1329	Not Detected	2021-10-20
2	2021-10-19	2009-11-25	Female	White	97.7	None	No	No	Yes	Yes	1330	Not Detected	2021-10-20
2	2021-10-19	2009-11-09	Female	White	98	None	No	No	Yes	Yes	1331	Not Detected	2021-10-20
2	2021-10-19	2001-09-19	Female	African American	97.3	None	Yes 5/2021	Yes 9/2021 Both	Yes	Yes	1332	Not Detected	2021-10-20
1	2021-10-20	1968-09-03	Female	White	97.3	None	No	yes 4/2021 Both	Yes	Yes	1333	Not Detected	2021-10-21
1	2021-10-20	2008-07-15	Male	White	97.8	None	Yes 11/2020	No	Yes	Yes	1334	Not Detected	2021-10-21
1	2021-10-20	2003-06-14	Male	AfricanAmerican	96.8	None	No	No	Yes	Yes	1335	Not Detected	2021-10-21
1	2021-10-20	1991-07-05	Female	White	97.7	None	No	Yes 6/2021 Both	Yes	Yes	1336	Not Detected	2021-10-21
1	2021-10-20	1987-07-29	Male	White	97.8	None	No	Yes 8/28/2021 Both	Yes	Yes	1337	Not Detected	2021-10-21
1	2021-10-20	2002-12-22	Female	AfricanAmerican	97.5	None	No	No	Yes	Yes	1338	Not Detected	2021-10-21
1	2021-10-20	2009-11-24	Male	White	98	None	No	No	Yes	Yes	1339	Not Detected	2021-10-21
1	2021-10-20	1967-07-13	Female	White	97.8	None	No	Yes 4/2021 Both	Yes	Yes	1340	Not Detected	2021-10-21
1	2021-10-20	2007-12-31	Male	White	97.7	None	No	Yes 6/2021 Both	Yes	Yes	1341	Not Detected	2021-10-21
2	2021-10-21	2002-10-29	Female	White	97.5	None	Yes 1/2021	Yes 7/2021 Both	Yes	Yes	1342	Not Detected	2021-10-22			Delta plus reported
2	2021-10-21	2003-05-30	Female	White	97.7	None	No	Yes 8/2021 Both	Yes	Yes	1343	Not Detected	2021-10-22
2	2021-10-21	2003-04-20	Male	AfricanAmerican	97.8	None	No	No	Yes	Yes	1344	Not Detected	2021-10-22
2	2021-10-21	2002-12-05	Female	White	97.3	None	No	Yes 8/2021 Both	Yes	Yes	1346	Not Detected	2021-10-22
2	2021-10-21	2004-01-27	Female	AfricanAmerican	97.3	None	No	Yes 7/2021 Both	Yes	Yes	1347	Not Detected	2021-10-22
2	2021-10-21	2002-07-27	Male	White	97.5	None	No	Yes 5/2021 Both	Yes	Yes	1348	Not Detected	2021-10-22
2	2021-10-21	1991-06-12	Female	White	97.3	None	No	No	Yes	Yes	1349	Not Detected	2021-10-22
2	2021-10-21	2004-08-09	Male	White	97.8	None	No	Yes N/A Both	Yes	Yes	1350	Not Detected	2021-10-22
2	2021-10-21	1995-08-13	Female	White	97.8	None	No	No	Yes	Yes	1351	Not Detected	2021-10-22
2	2021-10-21	1992-09-01	Female	White	97.7	None	No	Yes 7/2021 Both	Yes	Yes	1352	Not Detected	2021-10-22
2	2021-10-21	2004-03-03	Female	Asian	97.5	None	No	Yes 7/2021 Both	Yes	Yes	1353	Not Detected	2021-10-22
2	2021-10-21	2003-12-10	Female	White	97.7	None	No	Yes N/A Both	Yes	Yes	1354	Not Detected	2021-10-22
2	2021-10-21	1979-12-08	Female	AfricanAmerican	97.3	None	No	Yes 5/2021 Both	Yes	Yes	1355	Not Detected	2021-10-22
2	2021-10-21	1985-10-02	Female	AfricanAmerican	97.7	None	No	No	Yes	Yes	1356	Not Detected	2021-10-22
2	2021-10-21	1983-04-01	Female	AfricanAmerican	97.5	None	No	Yes 4/2021 Both	Yes	Yes	1357	Not Detected	2021-10-22
2	2021-10-21	2001-12-14	Female	White	97.5	None	No	Yes 3/2021 Both	Yes	Yes	1358	Not Detected	2021-10-22
2	2021-10-21	1986-06-21	Female	Indian	97.7	None	No	Yes 12/2020 Both	Yes	Yes	1359	Not Detected	2021-10-22
2	2021-10-21	2004-05-07	Female	White	97.1	None	Yes 2/2021	Yes 5/2021 Both	Yes	Yes	1360	Not Detected	2021-10-22
2	2021-10-22	1995-06-07	Male	AfricanAmerican	97.7	None	No	Yes 4/2021 J.J	Yes	Yes	1361	Not Detected	2021-10-25
2	2021-10-22	2003-06-19	Female	White	97.7	None	No	Yes 6/2021 Both	Yes	Yes	1362	Not Detected	2021-10-25
2	2021-10-22	2001-10-26	Female	White	97.8	None	No	No	Yes	Yes	1363	Not Detected	2021-10-25
2	2021-10-22	2009-01-10	Female	White	97.7	None	Yes 11/2020	Yes 6/2021 Both	Yes	Yes	1364	Not Detected	2021-10-25
2	2021-10-22	2007-06-27	Male	White	97.5	None	No	Yes 7/2021 Both	Yes	Yes	1365	Not Detected	2021-10-25
2	2021-10-22	2010-05-15	Female	White	97.5	None	No	No	Yes	Yes	1366	Not Detected	2021-10-25
2	2021-10-22	1991-03-09	Male	White	97.3	None	No	Yes 8/2021 Both	Yes	Yes	1367	Not Detected	2021-10-25
2	2021-10-22	2008-04-30	Male	Asian	97.8	None	No	Yes 5/2021 Both	Yes	Yes	1368	Not Detected	2021-10-25
2	2021-10-22	2004-12-30	Female	White	97.5	None	No	No	Yes	Yes	1369	Not Detected	2021-10-25
2	2021-10-22	2004-11-27	Male	White	97.7	None	Yes 10/2020	Yes 7/2021 Both	Yes	Yes	1370	Not Detected	2021-10-25
2	2021-10-22	2004-10-21	Female	AfricanAmerican	97.5	None	No	No	Yes	Yes	1371	Not Detected	2021-10-25
2	2021-10-22	2006-04-17	Female	AfricanAmerican	97.7	None	No	No	Yes	Yes	1372	Not Detected	2021-10-25
2	2021-10-22	2010-03-21	Female	Asian	97.3	None	No	No	Yes	Yes	1373	Not Detected	2021-10-25
1	2021-10-25	2004-04-15	Female	White	97.8	None	Yes 12/2020	Yes 7/2021 Both	Yes	Yes	1374	Not Detected	2021-10-26
1	2021-10-25	2001-05-20	Male	White	96.9	None	No	Yes 4/20/2021 Both	Yes	Yes	1375	Not Detected	2021-10-26
1	2021-10-25	1970-08-31	Female	White	97.8	None	No	No	Yes	Yes	1376	Not Detected	2021-10-26
1	2021-10-25	2009-11-09	Female	White	97.7	None	No	No	Yes	Yes	1377	Not Detected	2021-10-26
1	2021-10-25	2008-07-14	Male	white	97.7	None	No	No	Yes	Yes	1378	Not Detected	2021-10-26
1	2021-10-25	2008-11-20	Male	White	97.8	None	No	Yes 9/2021 Both	Yes	Yes	1379	Not Detected	2021-10-26
1	2021-10-25	1997-04-23	Female	White	97.3	None	No	Yes 7/2021 Both	Yes	Yes	1380	Not Detected	2021-10-26
1	2021-10-25	1972-12-15	Female	White	97.7	None	No	Yes 9/15/2021 Both	Yes	Yes	1381	Not Detected	2021-10-26
1	2021-10-25	2009-01-01	Female	White	97.7	None	No	Yes 7/2021 Both	Yes	Yes	1382	Not Detected	2021-10-26
1	2021-10-25	1962-01-04	Male	African American	97.5	None	No	Yes 4/2021 Both	Yes	Yes	1383	Not Detected	2021-10-26
1	2021-10-25	1971-05-01	Male	White	97.3	None	No	Yes 4/27/2021 Both	Yes	Yes	1384	Not Detected	2021-10-26
1	2021-10-25	1994-11-29	Male	White	97.5	None	No	No	Yes	Yes	1385	Not Detected	2021-10-26
1	2021-10-25	2011-09-21	Male	White	97.3	None	No	No	Yes	Yes	1386	Not Detected	2021-10-26
2	2021-10-26	2007-11-28	Female	White	97.7	None	No	Yes N/A Both	Yes	Yes	1387	Not Detected	2021-10-27
2	2021-10-26	2009-04-10	Male	White	97.5	None	No	No	Yes	Yes	1388	Not Detected	2021-10-27
2	2021-10-26	1996-07-02	Male	Other	97.5	None	No	Yes 10/2021 Both	Yes	Yes	1389	Not Detected	2021-10-27
2	2021-10-26	2006-05-28	Male	White	98	Runny Nose	No	Yes 5/2021 Both	Yes	Yes	1390	Not Detected	2021-10-27
2	2021-10-26	2010-02-02	Female	White	97.5	None	No	No	Yes	Yes	1391	Not Detected	2021-10-27
2	2021-10-26	2006-11-14	Male	White	97.7	None	Yes 3/2020	Yes 6/2021 Both	Yes	Yes	1392	Not Detected	2021-10-27
2	2021-10-26	2006-11-14	Male	White	97.7	None	No	Yes 6/2021 Both	Yes	Yes	1393	Not Detected	2021-10-27
2	2021-10-26	2004-11-19	Male	White	97.7	None	No	Yes 7/2021 Both	Yes	Yes	1394	Not Detected	2021-10-27
2	2021-10-26	2009-02-15	Male	Mix	97.8	None	No	Yes 8/2021 Both	Yes	Yes	1395	Not Detected	2021-10-27
2	2021-10-26	2007-10-01	Female	White	97.8	None	No	Yes 5/2021 Both	Yes	Yes	1396	Not Detected	2021-10-27
2	2021-10-26	2009-06-30	Male	White	97.7	None	Yes 12/2020	Yes 8/2021 Both	Yes	Yes	1397	Not Detected	2021-10-27
2	2021-10-26	2008-03-04	Male	White	97.8	None	Yes 6/2020	Yes 9/2021 Both	Yes	Yes	1398	Not Detected	2021-10-27
2	2021-10-26	2007-10-21	Male	African American	97.8	None	Yes 10/2020	Yes 8/2021 Both	Yes	Yes	1399	Not Detected	2021-10-27
2	2021-10-26	2007-10-21	Female	African American	97.5	None	Yes 10/2020	Yes 8/2021 Both	Yes	Yes	1400	Not Detected	2021-10-27
2	2021-10-26	2007-07-05	Male	White	97.7	None	No	Yes 3/2021 Both	Yes	Yes	1401	Not Detected	2021-10-27
2	2021-10-26	2004-08-30	Female	White	97.7	None	No	Yes 5/2021 Both	Yes	Yes	1402	Not Detected	2021-10-27
1	2021-10-27	2002-08-01	Female	White	97.7	None	No	Yes 6/2021 Both	Yes	Yes	1403	Not Detected	2021-10-28
1	2021-10-27	1989-12-10	Female	White	97.3	None	Yes 11/2020	Yes 3/13/2021 Both	Yes	Yes	1404	Not Detected	2021-10-28
1	2021-10-27	2005-03-28	Female	Bi-Racial	97.7	None	No	Yes 6/2021 Both	Yes	Yes	1405	Not Detected	2021-10-28
1	2021-10-27	1967-07-21	Female	Asian	97.8	None	No	Yes 3/2021 Both	Yes	Yes	1406	Not Detected	2021-10-28
1	2021-10-27	1976-08-11	Female	White	97.7	None	Yes 9/2020	Yes 9/2021 ONE	Yes	Yes	1407	Not Detected	2021-10-28
1	2021-10-27	2009-10-04	Female	White	97.3	None	No	No	Yes	Yes	1408	Not Detected	2021-10-28
1	2021-10-27	2005-05-15	Male	White	97.7	None	No	Yes 9/2021 Both	Yes	Yes	1409	Not Detected	2021-10-28
1	2021-10-27	1994-12-09	Male	White	97.8	None	No	No	Yes	Yes	1410	Not Detected	2021-10-28
1	2021-10-27	2008-09-23	Male	White	97.3	None	No	No	Yes	Yes	1411	Not Detected	2021-10-28
1	2021-10-27	2013-02-05	Female	White	97.5	None	No	No	Yes	Yes	1412	Not Detected	2021-10-28
1	2021-10-27	1972-03-12	Female	White	97.7	None	No	No	Yes	Yes	1413	Not Detected	2021-10-28
1	2021-10-27	2011-09-27	Male	White	97.7	None	No	No	Yes	Yes	1414	Not Detected	2021-10-28
1	2021-10-27	1975-06-01	Female	White	97.7	None	No	Yes 3/2021 Both	Yes	Yes	1415	Not Detected	2021-10-28
1	2021-10-27	1967-10-19	Male	White	97.8	None	No	Yes 3/2021 Both	Yes	Yes	1416	Not Detected	2021-10-28
2	2021-10-28	2002-07-19	Female	White	97.8	None	No	Yes 5/2021 Both	Yes	Yes	1417	Not Detected	2021-10-29
2	2021-10-28	2006-02-18	Male	White	97.7	None	No	Yes 8/2021 Both	Yes	Yes	1418	Not Detected	2021-10-29
2	2021-10-28	2004-08-18	Male	African American	97.8	None	No	Yes 6/2021 Both	Yes	Yes	1419	Not Detected	2021-10-29
2	2021-10-28	2007-11-16	Female	African American	97.7	None	Yes 11/2020	Yes 6/2021 Both	Yes	Yes	1420	Not Detected	2021-10-29
2	2021-10-28	2010-06-29	Female	African American	97.7	None	No	No	Yes	Yes	1421	Not Detected	2021-10-29
2	2021-10-28	2009-08-20	Male	White	97.8	None	No	Yes 9/2021 Both	Yes	Yes	1422	Not Detected	2021-10-29
2	2021-10-28	1978-07-23	Male	African American	96.6	None	Yes 7/2021	No	Yes	Yes	1423	Not Detected	2021-10-29
2	2021-10-28	1981-07-13	Male	White	97.5	None	Yes 5/2020	Yes 4/2021 Both	Yes	Yes	1424	Not Detected	2021-10-29
2	2021-10-28	2005-02-04	Male	White	97.5	None	Yes 7/2020	Yes N/A Both	Yes	Yes	1425	Not Detected	2021-10-29
2	2021-10-28	2002-08-17	Female	African American	97.5	None	No	Yes 5/2021 Both	Yes	Yes	1426	Not Detected	2021-10-29
2	2021-10-28	2008-12-27	Female	White	97.5	None	No	Yes N/A Both	Yes	Yes	1427	Not Detected	2021-10-29
2	2021-10-28	1986-07-01	Female	White	97.8	None	No	Yes 2/2021 Both	Yes	Yes	1428	Not Detected	2021-10-29
2	2021-10-28	1990-10-02	Female	African American	97.7	None	Yes 7/2021	No	Yes	Yes	1429	Not Detected	2021-10-29
2	2021-10-29	2007-04-03	Male	White	97.7	None	No	Yes 8/2021 Both	Yes	Yes	1430	Not Detected	2021-11-01
2	2021-10-29	2010-08-17	Female	White	97.5	None	No	No	Yes	Yes	1431	Not Detected	2021-11-01
2	2021-10-29	2011-07-07	Female	White	97.5	None	No	No	Yes	Yes	1432	Not Detected	2021-11-01
2	2021-10-29	2000-10-28	Female	Asian	97.7	None	No	Yes 4/2021 Both	Yes	Yes	1433	Not Detected	2021-11-01
2	2021-10-29	2004-10-20	Female	White	97.7	None	No	Yes N/A Both	Yes	Yes	1434	Not Detected	2021-11-01
2	2021-10-29	2006-07-02	Male	White	97.7	None	No	Yes 6/2021 Both	Yes	Yes	1435	Not Detected	2021-11-01
2	2021-10-29	1996-05-11	Female	African American	96	None	Yes 1/2020 & 7/2021	No	Yes	Yes	1436	Not Detected	2021-11-01
2	2021-10-29	2004-05-15	Male	African American	97.5	None	No	No	Yes	Yes	1437	Not Detected	2021-11-01
2	2021-10-29	2007-07-22	Female	White	97.9	None	No	Yes 3/2021 Both	Yes	Yes	1438	Not Detected	2021-11-01
2	2021-10-29	2004-02-03	Female	Other	97.8	None	No	Yes 5/2021 Both	Yes	Yes	1439	Not Detected	2021-11-01
2	2021-10-29	1982-12-24	Female	South Asian	97.3	None	No	Yes 3/2021 Both	Yes	Yes	1440	Not Detected	2021-11-01
